# Supplementary material for: A transcription factor-sRNA-mediated double-negative feedback loop confers pathogen-specific control of quorum-sensing genes
Source: mBio. 2026 May 11;17(6):e00633-26. doi: 10.1128/mbio.00633-26 (PMC13251380; doi:10.1128/mbio.00633-26)
Supplement: Data set S1 — RNA-Seq data. [file mbio.00633-26-s0001.xls]

## Sheet: All Quantified Genes_233_mVSp
Title: Supplementary Dataset S1- RNA-Seq Data
Description: This dataset contains gene expression levels measured using RNA-Seq reported in this study.
Locustag	logFC	PValue	Description
VC_RS03465	-2.48576	0.114801	carbon starvation protein A
VC_RS17695	-2.47589	0.00168726	TetR family transcriptional regulator
VC_RS05345	-1.94579	0.0353682	ATP-binding protein
VC_RS14570	-1.67583	0.133392	copper-binding protein
VC_RS06460	-1.66771	0.0375727	galactose/methyl galactoside ABC transporter ATP-binding protein MglA
VC_RS03115	-1.51589	0.146017	glycoside hydrolase family 9 protein
VC_RS03120	-1.48578	0.138266	ABC transporter ATP-binding protein
VC_RS14575	-1.43262	0.0748134	hypothetical protein
VC_RS03130	-1.4079	0.185606	ABC transporter permease
VC_RS06455	-1.3702	0.0532695	galactose/glucose ABC transporter substrate-binding protein MglB
VC_RS07705	-1.35215	0.00293975	galactokinase
VC_RS06465	-1.34849	0.0733199	galactose/methyl galactoside ABC transporter permease MglC
VC_RS03125	-1.28671	0.206489	ABC transporter ATP-binding protein
VC_RS07700	-1.25282	0.0102651	galactose-1-epimerase
VC_RS10715	-1.16756	0.113276	DUF411 domain-containing protein
VC_RS10720	-1.15992	0.151298	beta-N-acetylhexosaminidase
VC_RS07710	-1.1599	0.00633657	UDP-glucose--hexose-1-phosphate uridylyltransferase
VC_RS14025	-1.1461	0.197024	glycerol-3-phosphate transporter
VC_RS14565	-1.13212	0.0952618	cupin domain-containing protein
VC_RS03110	-1.13096	0.244531	N-acetylglucosamine kinase
VC_RS05890	-1.10684	0.177725	urocanate hydratase
VC_RS07535	-1.09632	0.216205	LacI family DNA-binding transcriptional regulator
VC_RS04315	-1.08493	0.211005	hypothetical protein (VC_0868)
VC_RS05885	-1.05752	0.235012	histidine ammonia-lyase
VC_RS17485	-1.02325	0.0503843	cytochrome bd-I oxidase subunit CydX
VC_RS07540	-1.02148	0.381928	6-phospho-beta-glucosidase
VC_RS07530	-1.01534	0.190463	RidA family protein
VC_RS16920	-1.01035	0.0639007	MIP/aquaporin family protein
VC_RS16915	-1.00421	0.18678	glycerol kinase GlpK
VC_RS10710	-0.99426	0.209656	copper-translocating P-type ATPase CopA
VC_RS07280	-0.962628	0.038362	DUF4442 domain-containing protein
VC_RS14020	-0.944538	0.284195	glycerophosphodiester phosphodiesterase
VC_RS17965	-0.928528	0.0719714	methyl-accepting chemotaxis protein
VC_RS05815	-0.878729	0.000446147	DUF3392 domain-containing protein
VC_RS11335	-0.867072	0.105076	DUF5363 family protein
VC_RS17220	-0.838972	0.0678674	serine protease
VC_RS02570	-0.838484	0.116029	hypothetical protein
VC_RS13530	-0.836916	0.292683	DASS family sodium-coupled anion symporter
VC_RS07105	-0.806971	0.0833154	helix-turn-helix transcriptional regulator
VC_RS16165	-0.806787	0.555807	TonB-dependent hemoglobin/transferrin/lactoferrin family receptor
VC_RS07525	-0.803664	0.271697	YhcH/YjgK/YiaL family protein
VC_RS04000	-0.801124	0.108258	citrate lyase holo-[acyl-carrier protein] synthase
VC_RS03070	-0.797389	0.0882985	P-II family nitrogen regulator
VC_RS13705	-0.786806	0.402104	DUF1566 domain-containing protein
VC_RS02435	-0.785363	0.597723	ligand-gated channel protein
VC_RS00110	-0.771712	0.163895	hypothetical protein
VC_RS18955	-0.768218	0.241885	DUF645 family protein
VC_RS17025	-0.765081	0.201959	cytochrome c
VC_RS17350	-0.763859	0.377239	glyceraldehyde-3-phosphate dehydrogenase
VC_RS03135	-0.763852	0.446714	ABC transporter permease
VC_RS07215	-0.751301	0.395979	NAD-glutamate dehydrogenase
VC_RS19110	-0.744868	0.0737796	hypothetical protein
VC_RS05895	-0.727961	0.145996	formimidoylglutamase
VC_RS11310	-0.727482	0.161298	thymidine phosphorylase
VC_RS15540	-0.718856	0.0384043	hypothetical protein
VC_RS05840	-0.717452	0.0472541	hypothetical protein
VC_RS14100	-0.699812	0.178077	Naﱿ antiporter subunit C
VC_RS07595	-0.695813	0.404949	hypothetical protein
VC_RS10060	-0.689528	0.270556	succinate dehydrogenase flavoprotein subunit
VC_RS17395	-0.689276	0.158186	outer membrane lipoprotein-sorting protein
VC_RS13975	-0.664798	0.149834	ribose ABC transporter ATP-binding protein RbsA
VC_RS16855	-0.66449	0.100575	hypothetical protein
VC_RS13650	-0.660432	0.16531	purine-nucleoside phosphorylase
VC_RS11270	-0.652475	0.337594	AMP-binding protein
VC_RS10070	-0.647957	0.229108	succinate dehydrogenase cytochrome b556 subunit
VC_RS15885	-0.643384	0.197458	PTS fructose transporter subunit IIBC
VC_RS17200	-0.638662	0.11968	phosphate ABC transporter substrate-binding protein PstS family protein
VC_RS05820	-0.624476	0.00085043	NAD-dependent malic enzyme
VC_RS18495	-0.615529	0.0411805	chemotaxis protein CheW
VC_RS14540	-0.612938	0.226092	glycoside hydrolase
VC_RS11305	-0.609292	0.339863	phosphopentomutase
VC_RS15390	-0.608123	0.163524	DUF645 family protein
VC_RS05090	-0.602904	0.239567	hypothetical protein
VC_RS17215	-0.602314	0.0200948	N-acetylglucosamine-binding protein GbpA
VC_RS18020	-0.594444	0.407329	MATE family efflux transporter
VC_RS17260	-0.590364	0.1544	hypothetical protein
VC_RS08705	-0.586118	0.331178	hypothetical protein
VC_RS06770	-0.583217	0.295909	response regulator
VC_RS13645	-0.580713	0.131407	hypothetical protein
VC_RS09590	-0.571311	0.283959	NADPH-dependent 2,4-dienoyl-CoA reductase
VC_RS06450	-0.570485	0.103702	NifB/NifX family molybdenum-iron cluster-binding protein
VC_RS10055	-0.552897	0.386117	succinate dehydrogenase iron-sulfur subunit
VC_RS17650	-0.550843	0.516113	heme utilization protein HutZ
VC_RS08400	-0.549107	0.324674	acyl-CoA dehydrogenase
VC_RS06395	-0.547146	0.151119	alanine racemase
VC_RS04270	-0.543016	0.460244	molecular chaperone DnaJ
VC_RS13480	-0.536874	0.400128	4-alpha-glucanotransferase
VC_RS10065	-0.53544	0.327823	succinate dehydrogenase, hydrophobic membrane anchor protein
VC_RS17690	-0.534337	0.566595	heme ABC transporter ATP-binding protein
VC_RS16775	-0.532206	0.0120755	diacylglycerol kinase
VC_RS05980	-0.530575	0.399579	GNAT family N-acetyltransferase
VC_RS04385	-0.52433	0.274687	DUF3301 domain-containing protein
VC_RS15050	-0.518141	0.0502951	type II toxin-antitoxin system RelB/DinJ family antitoxin
VC_RS15180	-0.512679	0.241032	DUF3709 domain-containing protein
VC_RS14560	-0.511997	0.0518251	DUF3404 domain-containing protein
VC_RS18525	-0.502689	0.202606	ABC transporter permease
VC_RS03140	-0.501427	0.311752	ABC transporter substrate-binding protein
VC_RS17655	-0.499057	0.568811	heme utilization cystosolic carrier protein HutX
VC_RS13700	-0.498723	0.604895	DUF1566 domain-containing protein
VC_RS17685	-0.494675	0.604614	iron ABC transporter permease
VC_RS12615	-0.482582	0.268076	succinylglutamate-semialdehyde dehydrogenase
VC_RS15625	-0.48074	0.095778	DUF1289 domain-containing protein
VC_RS05810	-0.478698	0.00105296	vancomycin high temperature exclusion protein
VC_RS11250	-0.475443	0.014011	substrate-binding domain-containing protein
VC_RS16660	-0.475205	0.248277	ferric ABC transporter ATP-binding protein
VC_RS05150	-0.474509	0.327136	fatty acid oxidation complex subunit alpha FadJ
VC_RS13695	-0.474273	0.622197	proprotein convertase P-domain-containing protein
VC_RS07590	-0.470644	0.0312521	cytochrome ubiquinol oxidase subunit I
VC_RS14390	-0.470602	0.144818	methyl-accepting chemotaxis protein
VC_RS03875	-0.466517	0.749008	isochorismate synthase
VC_RS13340	-0.465726	0.302663	fatty acid oxidation complex subunit alpha FadB
VC_RS16375	-0.462445	0.611877	TonB-dependent receptor
VC_RS04835	-0.461243	0.370926	co-chaperone YbbN
VC_RS18350	-0.459622	0.54136	hypothetical protein
VC_RS01375	-0.459516	0.413172	PepSY-associated TM helix domain-containing protein
VC_RS14385	-0.457708	0.525952	cytolysin VCC
VC_RS07600	-0.457679	0.597598	class II fumarate hydratase
VC_RS02595	-0.454626	0.343966	DNA repair protein RadC
VC_RS15890	-0.449892	0.113736	1-phosphofructokinase
VC_RS16500	-0.4492	0.607531	DedA family protein
VC_RS05145	-0.448034	0.280718	acetyl-CoA C-acyltransferase FadI
VC_RS03990	-0.447881	0.38315	citrate (pro-3S)-lyase subunit beta
VC_RS02590	-0.447558	0.640836	DUF2787 domain-containing protein
VC_RS13690	-0.447307	0.647319	TonB-dependent hemoglobin/transferrin/lactoferrin family receptor
VC_RS13980	-0.443076	0.3337	ribose ABC transporter permease
VC_RS05750	-0.44297	0.173484	aminodeoxychorismate/anthranilate synthase component II
VC_RS17970	-0.441174	0.193703	hypothetical protein
VC_RS01255	-0.439041	0.456906	IS3-like element ISVch4 family transposase
VC_RS01390	-0.438574	0.456825	GntP family permease
VC_RS00695	-0.435676	0.314849	Si-specific NAD(P)() transhydrogenase
VC_RS16655	-0.434522	0.255763	iron ABC transporter permease
VC_RS03065	-0.433145	0.0582301	YacL family protein
VC_RS08785	-0.430122	0.50179	PTS sugar transporter subunit IIA
VC_RS09245	-0.421095	0.0795373	ComEA family DNA-binding protein
VC_RS03105	-0.420317	0.608631	beta-N-acetylhexosaminidase
VC_RS18695	-0.418129	0.0133622	hypothetical protein
VC_RS08820	-0.417106	0.548462	mannose-6-phosphate isomerase, class I
VC_RS03000	-0.416798	0.500508	ABC transporter permease
VC_RS17680	-0.416643	0.651233	hemin ABC transporter substrate-binding protein
VC_RS00835	-0.415994	0.298335	ABC transporter substrate-binding protein
VC_RS17455	-0.412385	0.376447	outer membrane protein OmpW
VC_RS09405	-0.411814	0.435279	NupC/NupG family nucleoside CNT transporter
VC_RS05725	-0.405984	0.295421	dicarboxylate/amino acid:cation symporter
VC_RS08760	-0.405674	0.26026	DASH family cryptochrome
VC_RS12350	-0.404681	0.183241	2',3'-cyclic-nucleotide 2'-phosphodiesterase
VC_RS15835	-0.401682	0.150286	type II toxin-antitoxin system RelB/DinJ family antitoxin
VC_RS03290	-0.401298	0.0620057	MarR family transcriptional regulator
VC_RS01380	-0.400336	0.497253	TonB-dependent siderophore receptor
VC_RS00995	-0.397368	0.143369	Fe(3)-hydroxamate ABC transporter permease FhuB
VC_RS13635	-0.393897	0.25534	GGDEF domain-containing protein
VC_RS04355	-0.392984	0.17881	type B 50S ribosomal protein L31
VC_RS17290	-0.392487	0.329797	phenylalanine 4-monooxygenase
VC_RS10075	-0.389613	0.393778	citrate synthase
VC_RS11315	-0.388941	0.158211	deoxyribose-phosphate aldolase
VC_RS08605	-0.387469	0.0652672	N-acetylglucosamine-6-phosphate deacetylase
VC_RS14550	-0.386657	0.148301	DUF2861 family protein
VC_RS10050	-0.383224	0.5393	2-oxoglutarate dehydrogenase E1 component
VC_RS12970	-0.382651	0.684445	superoxide dismutase
VC_RS14430	-0.379412	0.505336	iron chelate uptake ABC transporter permease subunit VctG
VC_RS14030	-0.375477	0.12384	DUF3316 domain-containing protein
VC_RS14420	-0.374654	0.546308	iron chelate ABC transporter substrate-binding protein VctP
VC_RS17410	-0.373278	0.54543	hypothetical protein
VC_RS07765	-0.370757	0.164122	response regulator
VC_RS13795	-0.370654	0.199873	dicarboxylate/amino acid:cation symporter
VC_RS04390	-0.37009	0.423449	DUF3549 family protein
VC_RS13875	-0.365791	0.0747999	sel1 repeat family protein
VC_RS15350	-0.363191	0.0883053	hypothetical protein
VC_RS08630	-0.362959	0.389852	hypothetical protein
VC_RS00100	-0.362439	0.117659	hypothetical protein
VC_RS13115	-0.361557	0.0669953	type II secretion system protein N
VC_RS17675	-0.359789	0.710918	biopolymer transporter ExbD
VC_RS12835	-0.359112	0.355259	co-chaperone GroES
VC_RS00990	-0.357428	0.19343	iron-siderophore ABC transporter substrate-binding protein
VC_RS11175	-0.356201	0.149876	amino-acid N-acetyltransferase
VC_RS03885	-0.35618	0.831228	norspermidine-2,3-dihydroxybenzoate synthase VibH
VC_RS13345	-0.355437	0.301124	acetyl-CoA C-acyltransferase FadA
VC_RS15895	-0.355055	0.103154	fused PTS fructose transporter subunit IIA/HPr protein
VC_RS08405	-0.353919	0.362145	TetR/AcrR family transcriptional regulator
VC_RS16450	-0.353752	0.176024	YeeE/YedE family protein
VC_RS14965	-0.35341	0.319456	hypothetical protein
VC_RS13630	-0.351657	0.0239944	DUF3302 domain-containing protein
VC_RS11300	-0.351267	0.431175	purine-nucleoside phosphorylase
VC_RS05575	-0.348754	0.0987306	1-(5-phosphoribosyl)-5-[(5- phosphoribosylamino)methylideneamino]imidazole-4- carboxamide isomerase
VC_RS03940	-0.34864	0.319439	DOPA 4,5-dioxygenase family protein
VC_RS08585	-0.348287	0.359314	sialic acid TRAP transporter small permease SiaQ
VC_RS17575	-0.346033	0.197823	PepSY domain-containing protein
VC_RS02995	-0.345239	0.589542	ABC transporter ATP-binding protein
VC_RS15110	-0.342753	0.336212	type II toxin-antitoxin system ParD family antitoxin
VC_RS01065	-0.341738	0.37786	DNA repair protein RadC
VC_RS17980	-0.340398	0.34823	LysR family transcriptional regulator
VC_RS15535	-0.336694	0.415822	DUF3465 domain-containing protein
VC_RS06340	-0.336118	0.269672	serine transporter
VC_RS09300	-0.335141	0.486678	TRAP transporter small permease
VC_RS17090	-0.333074	0.0754807	ABC transporter ATP-binding protein
VC_RS12620	-0.332726	0.535771	arginine N-succinyltransferase
VC_RS02545	-0.330803	0.0691818	IS3 family transposase
VC_RS18850	-0.330599	0.312877	hypothetical protein
VC_RS13715	-0.330517	0.312734	phosphate ABC transporter substrate-binding protein
VC_RS04075	-0.330037	0.271953	IS5 family transposase
VC_RS03555	-0.324872	0.594556	ribosome-associated translation inhibitor RaiA
VC_RS12830	-0.323096	0.297841	chaperonin GroEL
VC_RS14645	-0.320682	0.51089	aminomethyl-transferring glycine dehydrogenase
VC_RS05640	-0.320589	0.271295	hypothetical protein
VC_RS11635	-0.318668	0.392969	bifunctional UDP-sugar hydrolase/5'-nucleotidase
VC_RS13625	-0.316797	0.0953466	HlyD family secretion protein
VC_RS08590	-0.31563	0.261544	sialic acid TRAP transporter solute-binding subunit SiaP
VC_RS18475	-0.311823	0.416721	chemoreceptor glutamine deamidase CheD
VC_RS11390	-0.31123	0.452545	thr operon leader peptide
VC_RS17065	-0.308214	0.117006	allophanate hydrolase subunit 1
VC_RS01860	-0.306884	0.161156	YdiY family protein
VC_RS08595	-0.306172	0.15877	N-acetylmannosamine-6-phosphate 2-epimerase
VC_RS06170	-0.305244	0.461483	di-heme oxidoredictase family protein
VC_RS12625	-0.302998	0.558378	aspartate aminotransferase family protein
VC_RS10360	-0.301475	0.120459	DUF2897 family protein
VC_RS16575	-0.300342	0.504637	MFS transporter
VC_RS18380	-0.299546	0.360067	methyl-accepting chemotaxis protein
VC_RS11325	-0.299318	0.512526	NupC/NupG family nucleoside CNT transporter
VC_RS13485	-0.298651	0.523193	1,4-alpha-glucan branching protein GlgB
VC_RS13640	-0.298097	0.328032	hypothetical protein
VC_RS14125	-0.298046	0.414336	tryptophanase
VC_RS13120	-0.297355	0.106299	type II secretion system protein GspM
VC_RS14490	-0.29725	0.583234	3-keto-L-gulonate-6-phosphate decarboxylase UlaD
VC_RS12265	-0.296741	0.279942	class 1 fructose-bisphosphatase
VC_RS16950	-0.294458	0.156529	MFS transporter
VC_RS03075	-0.29442	0.341958	ammonium transporter
VC_RS00135	-0.292953	0.17099	acetolactate synthase 2 small subunit
VC_RS11910	-0.29172	0.184778	DUF1107 domain-containing protein
VC_RS04510	-0.29101	0.232636	alpha,alpha-phosphotrehalase
VC_RS00840	-0.290807	0.411094	ABC transporter permease
VC_RS05215	-0.290536	0.74586	PLP-dependent cysteine synthase family protein
VC_RS07085	-0.290522	0.371993	replication initiation factor domain-containing protein
VC_RS12310	-0.28992	0.0400772	ABC transporter ATP-binding protein
VC_RS07770	-0.288147	0.299604	sensor histidine kinase
VC_RS12880	-0.287162	0.588858	HslU--HslV peptidase ATPase subunit
VC_RS18135	-0.287129	0.206449	hypothetical protein
VC_RS05080	-0.28547	0.271617	zinc/cadmium/mercury/lead-transporting ATPase
VC_RS03905	-0.284904	0.699245	ABC transporter ATP-binding protein
VC_RS12205	-0.28468	0.15451	ribosome hibernation promoting factor
VC_RS10235	-0.284009	0.106619	flagellar hook-length control protein FliK
VC_RS14545	-0.283474	0.182173	glycoside hydrolase
VC_RS00845	-0.279125	0.305116	ABC transporter permease
VC_RS18150	-0.278949	0.56157	DoxX family protein
VC_RS06175	-0.278301	0.43903	imelysin family protein
VC_RS12610	-0.278185	0.376292	DUF1338 domain-containing protein
VC_RS05335	-0.278039	0.343932	EAL domain-containing protein
VC_RS14665	-0.277937	0.405774	glycine cleavage system aminomethyltransferase GcvT
VC_RS07950	-0.277648	0.176417	EAL domain-containing protein
VC_RS16530	-0.275592	0.162314	glycerol-3-phosphate dehydrogenase
VC_RS10680	-0.274387	0.784139	amino acid adenylation domain-containing protein
VC_RS15320	-0.272895	0.507947	DUF645 family protein
VC_RS08610	-0.272235	0.211477	exo-alpha-sialidase
VC_RS16415	-0.271712	0.0929211	tRNA (adenine(22)-N(1))-methyltransferase TrmK
VC_RS07130	-0.271382	0.51393	helix-turn-helix transcriptional regulator
VC_RS13225	-0.27126	0.146253	glutamate--ammonia ligase
VC_RS17670	-0.271117	0.772733	MotA/TolQ/ExbB proton channel family protein
VC_RS16535	-0.270992	0.254897	PAS domain-containing methyl-accepting chemotaxis protein
VC_RS17030	-0.270055	0.211492	TetR/AcrR family transcriptional regulator
VC_RS03025	-0.269953	0.153952	tRNA glutamyl-Q(34) synthetase GluQRS
VC_RS08815	-0.269718	0.700573	fructose-specific PTS transporter subunit EIIC
VC_RS07040	-0.269674	0.418586	replication initiation factor domain-containing protein
VC_RS05060	-0.269648	0.235418	molybdopterin synthase sulfur carrier subunit
VC_RS09470	-0.269587	0.174977	methyl-accepting chemotaxis protein
VC_RS16750	-0.268144	0.42934	pyruvate kinase
VC_RS02580	-0.267661	0.439527	WYL domain-containing protein
VC_RS18255	-0.267636	0.443414	phospho-sugar mutase
VC_RS11135	-0.267388	0.517868	outer membrane protein OmpK
VC_RS09680	-0.267386	0.283349	sodium-dependent transporter
VC_RS17580	-0.265616	0.0796768	hypothetical protein
VC_RS17765	-0.265429	0.448939	cold-shock protein
VC_RS08995	-0.265178	0.320214	ABC transporter ATP-binding protein
VC_RS15775	-0.263575	0.290957	hypothetical protein
VC_RS16510	-0.262587	0.300637	sucrose-specific PTS transporter subunit IIBC
VC_RS01450	-0.261705	0.556925	cyclic nucleotide-binding/CBS domain-containing protein
VC_RS13985	-0.261122	0.650766	ribose ABC transporter substrate-binding protein RbsB
VC_RS16220	-0.260391	0.282614	ABC transporter ATP-binding protein
VC_RS13075	-0.260342	0.25636	Tex family protein
VC_RS14425	-0.259994	0.657226	iron chelate uptake ABC transporter permease subunit VctD
VC_RS09280	-0.259865	0.294718	hypothetical protein
VC_RS00985	-0.258139	0.376137	ABC transporter ATP-binding protein
VC_RS03935	-0.257699	0.512939	LysR substrate-binding domain-containing protein
VC_RS04505	-0.257692	0.262053	PTS trehalose transporter subunit IIBC
VC_RS08100	-0.25672	0.336706	efflux RND transporter periplasmic adaptor subunit
VC_RS06765	-0.25664	0.233998	chemotaxis protein CheA
VC_RS05450	-0.255504	0.293725	adenosylmethionine--8-amino-7-oxononanoate transaminase
VC_RS01395	-0.254666	0.351942	gluconokinase
VC_RS06200	-0.254548	0.591454	DUF2982 domain-containing protein
VC_RS12655	-0.253646	0.0388142	phosphoglycolate phosphatase
VC_RS11190	-0.252737	0.126465	exodeoxyribonuclease V subunit beta
VC_RS08225	-0.252323	0.203069	hypothetical protein
VC_RS18845	-0.252033	0.538361	hypothetical protein
VC_RS11825	-0.251416	0.178345	hypothetical protein
VC_RS16525	-0.251053	0.289845	aminoimidazole riboside kinase
VC_RS02180	-0.250957	0.516199	malate dehydrogenase
VC_RS13535	-0.250766	0.160194	DUF2057 domain-containing protein
VC_RS03575	-0.250142	0.475802	ATP-dependent chaperone ClpB
VC_RS05695	-0.248974	0.190662	ATP-dependent zinc protease
VC_RS05620	-0.247869	0.258992	GrxA family glutaredoxin
VC_RS05415	-0.24785	0.21158	ABC transporter ATP-binding protein
VC_RS00675	-0.247369	0.0392852	signal recognition particle-docking protein FtsY
VC_RS13185	-0.246647	0.349239	phosphoenolpyruvate carboxykinase (ATP)
VC_RS16570	-0.246347	0.264632	sodium:solute symporter
VC_RS14435	-0.246277	0.633575	iron chelate ABC transporter ATP-binding protein VctC
VC_RS08070	-0.245913	0.104503	TIGR01621 family pseudouridine synthase
VC_RS18400	-0.245525	0.578665	bifunctional proline dehydrogenase/L-glutamate gamma-semialdehyde dehydrogenase PutA
VC_RS08645	-0.245314	0.272036	phage tail assembly protein
VC_RS08560	-0.245278	0.183592	YjhT family mutarotase
VC_RS13355	-0.245049	0.551206	purine nucleoside transporter PunC
VC_RS15330	-0.244964	0.488001	lipocalin family protein
VC_RS18530	-0.244627	0.216569	ABC transporter ATP-binding protein
VC_RS02960	-0.243773	0.0735377	YraN family protein
VC_RS05580	-0.243016	0.222018	imidazole glycerol phosphate synthase subunit HisF
VC_RS07795	-0.242509	0.307777	ABC transporter permease
VC_RS03925	-0.241461	0.604425	alanine/glycine:cation symporter family protein
VC_RS06335	-0.240926	0.392213	L-serine ammonia-lyase
VC_RS12315	-0.240184	0.0359811	ABC transporter permease
VC_RS01330	-0.239691	0.336524	DUF1481 domain-containing protein
VC_RS04160	-0.239509	0.195672	toxin-coregulated pilus assembly protein TcpE
VC_RS17195	-0.239111	0.556237	DUF3024 domain-containing protein
VC_RS18960	-0.238662	0.437548	Tfp pilus assembly protein
VC_RS00760	-0.237543	0.409376	HTH-type transcriptional activator IlvY
VC_RS02935	-0.236987	0.415132	cytochrome c1
VC_RS01365	-0.236696	0.256302	lysine decarboxylase CadA
VC_RS04265	-0.235377	0.714402	molecular chaperone DnaK
VC_RS05370	-0.235246	0.30254	ABC transporter ATP-binding protein
VC_RS07115	-0.235207	0.503874	phage/plasmid replication protein, II/X family
VC_RS07070	-0.234972	0.411284	minor coat protein pIII
VC_RS06825	-0.234949	0.209103	multidrug efflux MFS transporter adaptor subunit VceA
VC_RS08755	-0.234924	0.629565	thiol-disulfide oxidoreductase DCC family protein
VC_RS08700	-0.234827	0.787116	hypothetical protein
VC_RS06430	-0.234633	0.161692	histidine kinase CarS
VC_RS04915	-0.231613	0.472142	N-acetylglucosamine-specific PTS transporter subunit IIBC
VC_RS10825	-0.23085	0.356385	phenolic acid decarboxylase
VC_RS02485	-0.230478	0.421243	glutamine--fructose-6-phosphate transaminase (isomerizing)
VC_RS15100	-0.230373	0.369734	DUF3465 domain-containing protein
VC_RS06855	-0.229948	0.185521	DUF4123 domain-containing protein
VC_RS04020	-0.229789	0.508719	ferredoxin family protein
VC_RS09565	-0.229103	0.163287	hypothetical protein
VC_RS11255	-0.227551	0.630589	beta-galactosidase
VC_RS17255	-0.227225	0.333264	chaperonin GroEL
VC_RS17415	-0.226931	0.330762	aldo/keto reductase family oxidoreductase
VC_RS13900	-0.226901	0.31886	type VI secretion system baseplate subunit TssG
VC_RS13685	-0.22637	0.747943	S9 family peptidase
VC_RS16745	-0.224843	0.643872	MFS transporter
VC_RS16930	-0.224755	0.625717	glycerol-3-phosphate dehydrogenase subunit GlpB
VC_RS16835	-0.224681	0.103241	cobyric acid synthase
VC_RS12910	-0.224234	0.509955	malic enzyme-like NAD(P)-binding protein
VC_RS14830	-0.223748	0.325557	type II toxin-antitoxin system RelE/ParE family toxin
VC_RS02320	-0.223491	0.23652	A/G-specific adenine glycosylase
VC_RS18250	-0.223368	0.366944	amino acid ABC transporter permease
VC_RS06295	-0.223249	0.409705	3'-5' exonuclease
VC_RS18520	-0.222704	0.571038	ABC transporter permease subunit
VC_RS09160	-0.220858	0.514754	DUF1887 family protein
VC_RS18280	-0.22041	0.21573	MltR family transcriptional regulator
VC_RS03030	-0.220374	0.264795	RNA polymerase-binding protein DksA
VC_RS10735	-0.219698	0.526981	DUF3149 domain-containing protein
VC_RS13125	-0.219536	0.179537	type II secretion system protein GspL
VC_RS14160	-0.219516	0.225468	BatD family protein
VC_RS06055	-0.21913	0.165659	adenosylcobinamide-GDP ribazoletransferase
VC_RS11475	-0.218133	0.427902	LysR family transcriptional regulator
VC_RS11710	-0.217538	0.133839	DNA topoisomerase IV subunit B
VC_RS12295	-0.217187	0.436127	YtfJ family protein
VC_RS05265	-0.217138	0.323121	cyclin-dependent kinase inhibitor 3 family protein
VC_RS13135	-0.216837	0.251427	type II secretion system minor pseudopilin GspJ
VC_RS13505	-0.213606	0.222671	type VI secretion system toxin VasX
VC_RS08765	-0.213355	0.615524	SDR family oxidoreductase
VC_RS07845	-0.21302	0.437191	DUF1415 domain-containing protein
VC_RS17950	-0.212574	0.851634	hypothetical protein
VC_RS02850	-0.21226	0.230445	glutamate--cysteine ligase
VC_RS08720	-0.2122	0.584291	DUF2787 domain-containing protein
VC_RS02930	-0.21196	0.39562	cytochrome bc complex cytochrome b subunit
VC_RS14325	-0.211075	0.269861	DEAD/DEAH box helicase
VC_RS02500	-0.210965	0.57941	DUF3732 domain-containing protein
VC_RS14350	-0.210802	0.485408	ATP-binding protein
VC_RS09815	-0.209864	0.267601	YejL family protein
VC_RS06165	-0.209748	0.641888	imelysin family protein
VC_RS16300	-0.20929	0.483051	phosphonoacetaldehyde hydrolase
VC_RS09295	-0.209155	0.445346	TRAP transporter large permease
VC_RS01005	-0.208277	0.630491	N-acetylmuramic acid 6-phosphate etherase
VC_RS17665	-0.208193	0.810795	energy transducer TonB
VC_RS13990	-0.207285	0.547893	ribokinase
VC_RS16935	-0.206791	0.635726	anaerobic glycerol-3-phosphate dehydrogenase subunit GlpC
VC_RS02245	-0.206516	0.0813194	peptidylprolyl isomerase SurA
VC_RS03900	-0.206181	0.799357	Fe(3)-siderophore ABC transporter permease
VC_RS06230	-0.206165	0.598017	response regulator transcription factor
VC_RS14285	-0.205898	0.166161	GMP reductase
VC_RS13230	-0.205694	0.293009	DUF4124 domain-containing protein
VC_RS08285	-0.205418	0.367121	LysE family translocator
VC_RS12640	-0.205293	0.501205	GlyGly-anchored extracellular endonuclease Xds
VC_RS05170	-0.204731	0.335029	YbaN family protein
VC_RS11345	-0.204141	0.376066	sodium:alanine symporter family protein
VC_RS11665	-0.203953	0.131836	carboxylating nicotinate-nucleotide diphosphorylase
VC_RS14555	-0.202303	0.396865	response regulator transcription factor
VC_RS04475	-0.202157	0.166755	Zn-ribbon-containing protein
VC_RS07830	-0.20138	0.534174	glutaredoxin family protein
VC_RS03355	-0.201299	0.268514	branched-chain amino acid transport system II carrier protein
VC_RS01385	-0.20114	0.588598	bifunctional 4-hydroxy-2-oxoglutarate aldolase/2-dehydro-3-deoxy-phosphogluconate aldolase
VC_RS05085	-0.201051	0.496128	uridine phosphorylase
VC_RS10725	-0.200152	0.462668	TraB/GumN family protein
VC_RS07970	-0.20006	0.32285	HAD family phosphatase
VC_RS06505	-0.199302	0.416556	2-methylcitrate synthase
VC_RS12745	-0.199256	0.274799	acetylglutamate kinase
VC_RS15845	-0.198809	0.471658	VOC family protein
VC_RS06180	-0.198023	0.498268	DUF1513 domain-containing protein
VC_RS17720	-0.197343	0.244477	methyl-accepting chemotaxis protein Mlp37
VC_RS09670	-0.197291	0.555739	YnhF family membrane protein
VC_RS16275	-0.197277	0.408133	putative 2-aminoethylphosphonate ABC transporter permease subunit
VC_RS13825	-0.197219	0.589544	zinc-dependent metalloprotease family protein
VC_RS11675	-0.196591	0.342288	type IV-A pilus assembly ATPase PilB
VC_RS17845	-0.196057	0.256908	heavy metal-binding domain-containing protein
VC_RS14655	-0.196009	0.459953	serine hydroxymethyltransferase
VC_RS05570	-0.195804	0.350107	imidazole glycerol phosphate synthase subunit HisH
VC_RS02235	-0.195249	0.188783	16S rRNA (adenine(1518)-N(6)/adenine(1519)-N(6))- dimethyltransferase RsmA
VC_RS05845	-0.195145	0.167239	J domain-containing protein
VC_RS09025	-0.19505	0.526972	energy-coupling factor ABC transporter permease
VC_RS13235	-0.194826	0.242358	nitrogen regulation protein NR(II)
VC_RS11990	-0.194313	0.0780997	2-isopropylmalate synthase
VC_RS00140	-0.193916	0.324067	acetolactate synthase 2 catalytic subunit
VC_RS05410	-0.193768	0.370211	ABC transporter permease
VC_RS12630	-0.19361	0.26677	aminodeoxychorismate/anthranilate synthase component II
VC_RS02250	-0.193437	0.0859881	LPS assembly protein LptD
VC_RS02395	-0.193188	0.313299	YqgE/AlgH family protein
VC_RS10205	-0.192828	0.228149	flagellar biosynthesis protein FliQ
VC_RS17715	-0.192766	0.3838	hypothetical protein
VC_RS16810	-0.192132	0.312069	hypothetical protein
VC_RS12090	-0.191656	0.445144	D-2-hydroxyacid dehydrogenase
VC_RS11970	-0.19145	0.273867	transcriptional regulator LeuO
VC_RS01010	-0.191279	0.505956	PTS N-acetylmuramic acid transporter subunit IIBC
VC_RS08135	-0.191056	0.0753499	ABC transporter permease subunit
VC_RS15045	-0.190775	0.542442	type II toxin-antitoxin system mRNA interferase toxin, RelE/StbE family
VC_RS16365	-0.190625	0.542239	transaldolase
VC_RS07460	-0.190493	0.648848	DNA ligase
VC_RS00950	-0.190253	0.253546	gamma-glutamyltransferase
VC_RS16900	-0.189943	0.216387	hypothetical protein
VC_RS13130	-0.18985	0.200922	type II secretion system minor pseudopilin GspK
VC_RS07980	-0.189768	0.413138	GlyGly-anchored extracellular serine protease VesC
VC_RS03505	-0.189711	0.336364	3-deoxy-7-phosphoheptulonate synthase
VC_RS16740	-0.189508	0.355225	ABC transporter substrate-binding protein
VC_RS18740	-0.189092	0.643749	DUF3265 domain-containing protein
VC_RS07255	-0.187859	0.195602	paraquat-inducible protein A
VC_RS01100	-0.18758	0.0961658	glycosyltransferase family 2 protein
VC_RS05635	-0.187534	0.314696	putative pyridoxal-dependent aspartate 1-decarboxylase
VC_RS16225	-0.186383	0.497318	ABC transporter permease
VC_RS11705	-0.185773	0.398909	DNA topoisomerase IV subunit A
VC_RS03615	-0.185571	0.491289	YfhL family 4Fe-4S dicluster ferredoxin
VC_RS03510	-0.185507	0.33074	bifunctional chorismate mutase/prephenate dehydrogenase
VC_RS11140	-0.185455	0.283168	2-dehydropantoate 2-reductase
VC_RS02980	-0.185338	0.355969	hypoxanthine phosphoribosyltransferase
VC_RS12915	-0.184829	0.227719	met regulon transcriptional regulator MetJ
VC_RS14610	-0.184732	0.468931	aspartate aminotransferase family protein
VC_RS18225	-0.184696	0.456156	DUF3297 family protein
VC_RS16280	-0.18438	0.754629	putative 2-aminoethylphosphonate ABC transporter ATP-binding protein
VC_RS12165	-0.184312	0.0734037	phospholipid ABC transporter ATP-binding protein MlaF
VC_RS17960	-0.184248	0.612789	transporter substrate-binding domain-containing protein
VC_RS00720	-0.183916	0.378291	S8 family peptidase
VC_RS02495	-0.183159	0.564581	GNAT family N-acyltransferase
VC_RS15105	-0.182484	0.501483	type II toxin-antitoxin system RelE/ParE family toxin
VC_RS12885	-0.181695	0.681889	ATP-dependent protease subunit HslV
VC_RS08580	-0.181342	0.616295	sialic acid TRAP transporter large permease SiaM
VC_RS11980	-0.180849	0.436392	phosphatase PAP2 family protein
VC_RS03370	-0.180769	0.358669	cyclic-di-GMP-binding transcriptional regulator VpsR
VC_RS06985	-0.180718	0.359143	hypothetical protein
VC_RS11445	-0.179725	0.377387	FAD-dependent oxidoreductase
VC_RS07345	-0.178973	0.230325	formate dehydrogenase accessory sulfurtransferase FdhD
VC_RS11785	-0.17888	0.108553	multifunctional CCA addition/repair protein
VC_RS00545	-0.178719	0.376468	heme biosynthesis protein HemY
VC_RS16060	-0.178347	0.579839	DUF3332 domain-containing protein
VC_RS15990	-0.178327	0.472872	cytochrome b
VC_RS14080	-0.177964	0.698789	monovalent cation/H() antiporter subunit G
VC_RS09040	-0.177887	0.636775	YeaH/YhbH family protein
VC_RS00120	-0.1775	0.507949	threonine ammonia-lyase, biosynthetic
VC_RS18190	-0.17734	0.670922	maltoporin LamB
VC_RS07465	-0.177224	0.694359	hypothetical protein
VC_RS17355	-0.177106	0.519333	hypothetical protein
VC_RS04375	-0.177053	0.367686	hypothetical protein
VC_RS14450	-0.176937	0.757745	DUF2218 domain-containing protein
VC_RS12260	-0.176111	0.187195	UDP-N-acetylmuramate:L-alanyl-gamma-D-glutamyl- meso-diaminopimelate ligase
VC_RS13710	-0.175866	0.450275	methyl-accepting chemotaxis protein
VC_RS02760	-0.175421	0.393913	recombination regulator RecX
VC_RS12595	-0.174698	0.273735	YheU family protein
VC_RS00095	-0.174297	0.446106	TMEM165/GDT1 family protein
VC_RS05565	-0.174219	0.349717	bifunctional histidinol-phosphatase/imidazoleglycerol-phosphate dehydratase HisB
VC_RS17280	-0.173687	0.605462	diaminobutyrate acetyltransferase
VC_RS02690	-0.173305	0.123494	2-C-methyl-D-erythritol 2,4-cyclodiphosphate synthase
VC_RS00335	-0.171185	0.465199	aminopeptidase P family protein
VC_RS06835	-0.171139	0.234883	methyl-accepting chemotaxis protein
VC_RS02460	-0.171025	0.482442	LysE/ArgO family amino acid transporter
VC_RS17480	-0.16998	0.390183	cytochrome d ubiquinol oxidase subunit II
VC_RS06080	-0.169913	0.217518	vitamin B12 ABC transporter ATP-binding protein BtuD
VC_RS08245	-0.169494	0.205507	GspS/AspS pilotin family protein
VC_RS13580	-0.169438	0.464924	serine/threonine transporter SstT
VC_RS14410	-0.169081	0.822931	hypothetical protein
VC_RS08095	-0.168596	0.503065	efflux RND transporter permease subunit VexK
VC_RS09400	-0.16853	0.448925	Ig-like domain-containing protein
VC_RS06690	-0.168034	0.331952	3'-5' exonuclease
VC_RS03625	-0.167823	0.158246	recombination-associated protein RdgC
VC_RS00155	-0.166744	0.260874	thiol:disulfide interchange protein DsbA/DsbL
VC_RS06870	-0.166435	0.421945	DUF2931 family protein
VC_RS12645	-0.16585	0.340731	ABC transporter substrate-binding protein
VC_RS04600	-0.165586	0.286002	exopolysaccharide biosynthesis protein VpsJ
VC_RS08565	-0.164914	0.528625	N-acetylneuraminate epimerase
VC_RS04695	-0.164255	0.345729	serine hydrolase
VC_RS06085	-0.163762	0.270133	nucleoside triphosphate pyrophosphohydrolase family protein
VC_RS06495	-0.163492	0.336796	GntR family transcriptional regulator
VC_RS16075	-0.162818	0.50363	gamma-glutamyltransferase family protein
VC_RS14895	-0.162695	0.411827	type II toxin-antitoxin system YafQ family toxin
VC_RS15585	-0.162433	0.470431	hypothetical protein
VC_RS08735	-0.162221	0.468229	hypothetical protein
VC_RS07610	-0.162215	0.429925	DUF2127 domain-containing protein
VC_RS13910	-0.162161	0.594606	type VI secretion system lipoprotein TssJ
VC_RS05860	-0.162039	0.609808	DUF3334 family protein
VC_RS12990	-0.161845	0.645286	aspartate ammonia-lyase
VC_RS12555	-0.161749	0.321746	isoaspartyl peptidase/L-asparaginase family protein
VC_RS10020	-0.161534	0.431196	zinc ABC transporter substrate-binding protein ZnuA
VC_RS01060	-0.161086	0.624574	methyl-accepting chemotaxis protein
VC_RS00520	-0.160713	0.500423	c-type cytochrome
VC_RS16410	-0.160561	0.600871	GlpM family protein
VC_RS08005	-0.160235	0.512642	magnesium transporter
VC_RS05935	-0.160056	0.134938	DNA polymerase II
VC_RS08065	-0.160036	0.346621	CDP-alcohol phosphatidyltransferase family protein
VC_RS12580	-0.159513	0.281863	ABC transporter ATP-binding protein
VC_RS04815	-0.159463	0.646628	hypothetical protein
VC_RS11855	-0.159443	0.321862	ribonuclease III
VC_RS04195	-0.159259	0.327899	M23 family metallopeptidase
VC_RS11885	-0.158595	0.288412	RNA polymerase sigma factor RpoE
VC_RS03060	-0.158474	0.453221	bifunctional aconitate hydratase 2/2-methylisocitrate dehydratase
VC_RS05585	-0.157694	0.397295	bifunctional phosphoribosyl-AMP cyclohydrolase/phosphoribosyl-ATP diphosphatase HisIE
VC_RS07220	-0.157463	0.576006	DUF2835 domain-containing protein
VC_RS08215	-0.157452	0.261133	NAD(P)H-binding protein
VC_RS12255	-0.157377	0.158563	flavin prenyltransferase UbiX
VC_RS11900	-0.1568	0.641868	succinate dehydrogenase assembly factor 2
VC_RS04870	-0.155732	0.513202	molecular chaperone HtpG
VC_RS07405	-0.155676	0.318605	N-acetylglucosamine kinase
VC_RS17770	-0.155278	0.667722	hypothetical protein
VC_RS05915	-0.155147	0.388934	HI1450 family dsDNA-mimic protein
VC_RS11380	-0.154808	0.337614	homoserine kinase
VC_RS05360	-0.154411	0.635315	oligopeptide ABC transporter permease OppB
VC_RS09675	-0.154404	0.474644	porin family protein
VC_RS10765	-0.154249	0.597911	phosphoribosylglycinamide formyltransferase
VC_RS11940	-0.15412	0.391576	5-formyltetrahydrofolate cyclo-ligase
VC_RS10480	-0.153006	0.283509	ribose-phosphate pyrophosphokinase
VC_RS04370	-0.152582	0.313542	YaiI/YqxD family protein
VC_RS02240	-0.152492	0.40935	4-hydroxythreonine-4-phosphate dehydrogenase PdxA
VC_RS17975	-0.152449	0.630397	ABC transporter substrate-binding protein
VC_RS05500	-0.152119	0.552462	cyclopropane-fatty-acyl-phospholipid synthase family protein
VC_RS12700	-0.151958	0.677785	PilN domain-containing protein
VC_RS07445	-0.15193	0.661949	CPXCG motif-containing cysteine-rich protein
VC_RS08380	-0.151921	0.368395	leucyl/phenylalanyl-tRNA--protein transferase
VC_RS00560	-0.151827	0.103095	hydroxymethylbilane synthase
VC_RS11465	-0.151777	0.160311	vitamin B12 ABC transporter substrate-binding protein BtuF
VC_RS08105	-0.151645	0.397518	efflux RND transporter periplasmic adaptor subunit
VC_RS10990	-0.151638	0.29167	sigma factor-binding protein Crl
VC_RS08390	-0.151358	0.561478	translation initiation factor IF-1
VC_RS16095	-0.150754	0.501853	HlyU family transcriptional regulator
VC_RS00075	-0.150619	0.685691	Hsp20 family protein
VC_RS09555	-0.150603	0.199699	alpha/beta hydrolase
VC_RS06890	-0.150446	0.403149	extracellular solute-binding protein
VC_RS04015	-0.150137	0.439921	RNA methyltransferase
VC_RS08255	-0.15008	0.634888	HTH-type transcriptional regulator MetR
VC_RS06810	-0.149919	0.290893	DEAD/DEAH box helicase
VC_RS08965	-0.148659	0.428909	pleiotropic regulatory protein RsmS
VC_RS18370	-0.148605	0.47848	coniferyl aldehyde dehydrogenase
VC_RS12955	-0.148404	0.491722	CpxP family protein
VC_RS16420	-0.148374	0.518272	LysR family transcriptional regulator
VC_RS02045	-0.148302	0.298123	tetratricopeptide repeat protein
VC_RS15970	-0.147962	0.338537	DedA family protein
VC_RS08435	-0.147817	0.507161	hypothetical protein
VC_RS12195	-0.147469	0.19891	LPS export ABC transporter ATP-binding protein
VC_RS03205	-0.147406	0.623554	transcription elongation factor GreA
VC_RS10910	-0.147231	0.426604	UMP kinase
VC_RS17525	-0.146487	0.677723	hypothetical protein
VC_RS09600	-0.146365	0.594533	asparaginase
VC_RS07630	-0.146281	0.4706	lipid A modification system glycine--protein ligase AlmE
VC_RS11210	-0.145948	0.317276	YebG family protein
VC_RS11875	-0.145909	0.185669	sigma-E factor regulatory protein RseB
VC_RS05195	-0.145837	0.597091	YkgJ family cysteine cluster protein
VC_RS11865	-0.145721	0.272372	translation elongation factor 4
VC_RS06845	-0.145186	0.666805	type VI secretion system effector Hcp-2
VC_RS17010	-0.145019	0.434117	DUF3763 domain-containing protein
VC_RS09560	-0.144619	0.215852	Slp family lipoprotein
VC_RS11180	-0.144585	0.574745	hypothetical protein
VC_RS09275	-0.144199	0.534253	trigger factor
VC_RS00975	-0.143544	0.566237	ABC transporter ATP-binding protein
VC_RS04605	-0.143456	0.486029	exopolysaccharide biosynthesis glycosyltransferase VpsK
VC_RS07760	-0.1433	0.396637	transporter substrate-binding domain-containing protein
VC_RS14170	-0.142863	0.208803	VWA domain-containing protein
VC_RS10815	-0.14282	0.330903	endonuclease/exonuclease/phosphatase family protein
VC_RS14165	-0.142715	0.170653	VWA domain-containing protein
VC_RS00590	-0.142067	0.522642	DUF484 family protein
VC_RS00125	-0.141962	0.571416	dihydroxy-acid dehydratase
VC_RS15925	-0.141412	0.413161	TDT family transporter
VC_RS10415	-0.14119	0.505983	DUF2069 domain-containing protein
VC_RS00185	-0.14119	0.265356	DUF3157 family protein
VC_RS00015	-0.140978	0.444388	membrane protein insertase YidC
VC_RS16765	-0.140627	0.278543	methylglyoxal synthase
VC_RS05375	-0.139719	0.428935	murein tripeptide/oligopeptide ABC transporter ATP binding protein OppF
VC_RS03190	-0.139579	0.362011	tyrosine--tRNA ligase
VC_RS10355	-0.139383	0.445674	M15 family metallopeptidase
VC_RS18325	-0.139284	0.600198	methyl-accepting chemotaxis protein
VC_RS05795	-0.139122	0.754851	2OG-Fe dioxygenase family protein
VC_RS13240	-0.138206	0.383151	nitrogen regulation protein NR(I)
VC_RS07755	-0.138156	0.498701	chemotaxis protein
VC_RS16715	-0.137371	0.676064	glycosyl hydrolase family 18 protein
VC_RS08860	-0.137328	0.276155	cell envelope integrity protein TolA
VC_RS17710	-0.13652	0.387334	1-acyl-sn-glycerol-3-phosphate acyltransferase
VC_RS08485	-0.135873	0.35228	tyrosine-type recombinase/integrase
VC_RS08575	-0.135731	0.679766	dihydrodipicolinate synthase family protein
VC_RS12325	-0.135607	0.494225	TIGR03899 family protein
VC_RS01180	-0.135089	0.373971	mannose-1-phosphate guanylyltransferase/mannose-6-phosphate isomerase
VC_RS04405	-0.13489	0.401515	1-deoxy-D-xylulose-5-phosphate synthase
VC_RS01725	-0.134808	0.311828	tRNA epoxyqueuosine(34) reductase QueG
VC_RS13325	-0.134395	0.391112	menaquinone-dependent protoporphyrinogen IX dehydrogenase
VC_RS10435	-0.134134	0.6075	bifunctional UDP-sugar hydrolase/5'-nucleotidase UshA
VC_RS03930	-0.13411	0.426731	D-amino acid dehydrogenase
VC_RS11365	-0.133994	0.359958	deoxyribonuclease IV
VC_RS13070	-0.133388	0.412477	transcription elongation factor GreB
VC_RS16860	-0.133344	0.647096	YgiW/YdeI family stress tolerance OB fold protein
VC_RS17660	-0.133078	0.884408	heme anaerobic degradation radical SAM methyltransferase ChuW/HutW
VC_RS07360	-0.132839	0.389795	sigma-54 dependent transcriptional regulator
VC_RS17270	-0.132668	0.625649	ectoine synthase
VC_RS01055	-0.132526	0.332052	bifunctional phosphopantothenoylcysteine decarboxylase/phosphopantothenate--cysteine ligase CoaBC
VC_RS14485	-0.132471	0.707322	L-ribulose-5-phosphate 3-epimerase
VC_RS08770	-0.132176	0.585575	VF530 family DNA-binding protein
VC_RS15470	-0.13158	0.652552	DUF645 family protein
VC_RS06955	-0.131545	0.440392	heavy metal translocating P-type ATPase
VC_RS13150	-0.130475	0.406943	type II secretion system major pseudopilin GspG
VC_RS18470	-0.130208	0.653514	chemotaxis response regulator protein-glutamate methylesterase
VC_RS12780	-0.129899	0.450887	protein-export chaperone SecB
VC_RS02400	-0.129815	0.406588	glutathione synthase
VC_RS09705	-0.129424	0.331097	dTMP kinase
VC_RS14445	-0.12916	0.847863	TonB-dependent iron chelate receptor VctA
VC_RS04220	-0.129036	0.375791	integrase domain-containing protein
VC_RS14995	-0.12881	0.569943	hypothetical protein
VC_RS05855	-0.128619	0.398467	DUF2786 domain-containing protein
VC_RS10265	-0.128357	0.278051	flagellar basal-body MS-ring/collar protein FliF
VC_RS08045	-0.128328	0.33267	META domain-containing protein
VC_RS10485	-0.128136	0.410983	aminoacyl-tRNA hydrolase
VC_RS12320	-0.127729	0.254939	DUF3299 domain-containing protein
VC_RS16630	-0.127398	0.560018	HD-GYP domain-containing protein
VC_RS05545	-0.127368	0.451306	Naﱿ antiporter NhaC family protein
VC_RS05205	-0.12732	0.383376	YciK family oxidoreductase
VC_RS07510	-0.127042	0.689509	sn-glycerol-3-phosphate import ATP-binding protein UgpC
VC_RS13245	-0.126649	0.360139	EAL domain-containing protein
VC_RS11905	-0.126628	0.337097	tRNA-modifying protein YgfZ
VC_RS17175	-0.126331	0.580116	LTA synthase family protein
VC_RS02390	-0.126135	0.53014	Holliday junction resolvase RuvX
VC_RS08790	-0.125967	0.772068	fructose-specific PTS transporter subunit EIIC
VC_RS05670	-0.125962	0.684074	ATP-binding protein
VC_RS00150	-0.125873	0.449245	acyltransferase
VC_RS07180	-0.125734	0.521823	ribosome modulation factor
VC_RS00260	-0.125473	0.428747	DUF1488 domain-containing protein
VC_RS09290	-0.125348	0.680426	sigma-54 dependent transcriptional regulator
VC_RS17725	-0.124632	0.316945	hybrid-cluster NAD(P)-dependent oxidoreductase
VC_RS14765	-0.124373	0.551007	hypothetical protein
VC_RS05420	-0.124253	0.285761	sensor domain-containing diguanylate cyclase
VC_RS05880	-0.124012	0.29745	DUF3581 domain-containing protein
VC_RS01320	-0.123984	0.630208	hemolysin family protein
VC_RS08260	-0.123696	0.552849	DUF4250 domain-containing protein
VC_RS09780	-0.12366	0.397645	DMT family transporter
VC_RS04055	-0.123575	0.254484	class I SAM-dependent methyltransferase
VC_RS11820	-0.123566	0.389349	GGDEF domain-containing protein
VC_RS02685	-0.12355	0.224647	2-C-methyl-D-erythritol 4-phosphate cytidylyltransferase
VC_RS15115	-0.123404	0.636948	hypothetical protein
VC_RS14185	-0.123145	0.385414	MoxR family ATPase
VC_RS07575	-0.123099	0.495103	ABC transporter permease
VC_RS10475	-0.122983	0.410833	4-(cytidine 5'-diphospho)-2-C-methyl-D-erythritol kinase
VC_RS09530	-0.122868	0.486176	tRNA-uridine aminocarboxypropyltransferase
VC_RS07470	-0.122578	0.821227	energy transducer TonB
VC_RS08160	-0.122573	0.415117	DUF2750 domain-containing protein
VC_RS14155	-0.122372	0.300629	SIMPL domain-containing protein
VC_RS01325	-0.122217	0.490377	nucleoid-associated protein HU-alpha
VC_RS03550	-0.121952	0.462675	prephenate dehydratase
VC_RS03165	-0.121939	0.484988	glutamate-1-semialdehyde 2,1-aminomutase
VC_RS08975	-0.121854	0.272634	exodeoxyribonuclease III
VC_RS09255	-0.121508	0.588464	HU family DNA-binding protein
VC_RS02925	-0.121495	0.547878	ubiquinol-cytochrome c reductase iron-sulfur subunit
VC_RS00065	-0.121232	0.439357	DNA topoisomerase (ATP-hydrolyzing) subunit B
VC_RS06145	-0.120998	0.548341	rhodanese-related sulfurtransferase
VC_RS07930	-0.120714	0.535291	PepSY domain-containing protein
VC_RS07570	-0.120705	0.555284	ABC transporter permease
VC_RS17940	-0.120667	0.250589	methyl-accepting chemotaxis protein
VC_RS17760	-0.120392	0.392975	3'3'-cGAMP-specific phosphodiesterase
VC_RS04875	-0.120366	0.443869	adenylate kinase
VC_RS11040	-0.120163	0.39004	YggN family protein
VC_RS12600	-0.120116	0.57845	phosphoribulokinase
VC_RS09550	-0.119648	0.413483	long-chain-fatty-acid--CoA ligase FadD
VC_RS00555	-0.119405	0.454614	uroporphyrinogen-III synthase
VC_RS13425	-0.119335	0.438815	tRNA uridine-5-carboxymethylaminomethyl(34) synthesis enzyme MnmG
VC_RS08455	-0.11909	0.331263	paraquat-inducible protein A
VC_RS07780	-0.119065	0.279741	TolC family protein
VC_RS02010	-0.119031	0.455115	single-stranded DNA-binding protein
VC_RS13740	-0.118838	0.631744	molybdopterin-dependent oxidoreductase
VC_RS04770	-0.118708	0.361044	2-octaprenyl-3-methyl-6-methoxy-1,4-benzoquinol hydroxylase
VC_RS12185	-0.118635	0.283633	LPS export ABC transporter periplasmic protein LptC
VC_RS13060	-0.118321	0.488065	two-component system sensor histidine kinase EnvZ
VC_RS05190	-0.118278	0.635653	recombination mediator RecR
VC_RS06320	-0.11808	0.447628	asparagine--tRNA ligase
VC_RS01535	-0.117949	0.284742	CDP-diacylglycerol--serine O-phosphatidyltransferase
VC_RS12355	-0.117672	0.567195	Crp/Fnr family transcriptional regulator
VC_RS12220	-0.117314	0.430639	HPr family phosphocarrier protein
VC_RS01305	-0.117074	0.398798	YjaG family protein
VC_RS18790	-0.117029	0.552982	hypothetical protein
VC_RS13830	-0.116851	0.440953	NUDIX hydrolase
VC_RS03785	-0.116813	0.422045	aminopeptidase PepB
VC_RS00460	-0.116695	0.379752	glycerol-3-phosphate 1-O-acyltransferase PlsB
VC_RS08695	-0.116367	0.84478	helix-turn-helix domain-containing protein
VC_RS00365	-0.116147	0.349472	class I SAM-dependent methyltransferase
VC_RS09635	-0.115889	0.375312	23S rRNA (guanine(745)-N(1))-methyltransferase
VC_RS05560	-0.115655	0.633744	histidinol-phosphate transaminase
VC_RS01400	-0.115562	0.713257	phosphogluconate dehydratase
VC_RS00130	-0.115297	0.55838	branched-chain-amino-acid transaminase
VC_RS02635	-0.115231	0.530616	DNA primase
VC_RS14650	-0.114586	0.776153	glycine cleavage system protein GcvH
VC_RS12135	-0.114581	0.324462	UDP-N-acetylglucosamine 1-carboxyvinyltransferase
VC_RS17620	-0.114558	0.416016	DsbA family protein
VC_RS09195	-0.114193	0.409283	methyltransferase
VC_RS04935	-0.114042	0.37691	acetyl-CoA carboxylase, carboxyltransferase subunit beta
VC_RS13350	-0.113986	0.511591	DNA-binding transcriptional activator PunR
VC_RS10430	-0.112969	0.448739	Cys-tRNA(Pro) deacylase
VC_RS12865	-0.112966	0.445823	MATE family efflux transporter
VC_RS01050	-0.112484	0.842749	hypothetical protein
VC_RS06065	-0.112383	0.557538	histidine phosphatase family protein
VC_RS05185	-0.112291	0.57086	YbaB/EbfC family nucleoid-associated protein
VC_RS06945	-0.112142	0.573706	sulfite exporter TauE/SafE family protein
VC_RS14215	-0.111918	0.519793	mechanosensitive ion channel family protein
VC_RS17265	-0.111856	0.645225	aspartate kinase
VC_RS12845	-0.111832	0.55149	DUF3135 domain-containing protein
VC_RS11870	-0.111727	0.305938	SoxR reducing system RseC family protein
VC_RS03215	-0.111598	0.198265	23S rRNA (uridine(2552)-2'-O)-methyltransferase RlmE
VC_RS05510	-0.111344	0.684598	chalcone isomerase family protein
VC_RS08910	-0.11129	0.29864	crossover junction endodeoxyribonuclease RuvC
VC_RS00145	-0.111069	0.667685	YifB family Mg chelatase-like AAA ATPase
VC_RS07355	-0.110569	0.392951	HAMP domain-containing sensor histidine kinase
VC_RS03045	-0.110545	0.491138	ATP-dependent helicase HrpB
VC_RS06580	-0.110324	0.668033	class I SAM-dependent methyltransferase
VC_RS05765	-0.110182	0.473196	PHP domain-containing protein
VC_RS13565	-0.109965	0.521308	PhoX family phosphatase
VC_RS01755	-0.109607	0.403249	ribosome rescue GTPase HflX
VC_RS05300	-0.109561	0.528586	L-threonylcarbamoyladenylate synthase
VC_RS05590	-0.109185	0.422813	23S rRNA pseudouridine(2457) synthase RluE
VC_RS16730	-0.10908	0.439627	sigma-54 dependent transcriptional regulator
VC_RS02340	-0.108896	0.407863	XTP/dITP diphosphatase
VC_RS18385	-0.108796	0.650256	hypothetical protein
VC_RS15955	-0.108775	0.499527	ATP-binding protein
VC_RS06015	-0.108735	0.684944	AEC family transporter
VC_RS10675	-0.108633	0.263632	flagellar assembly protein FlgT
VC_RS12765	-0.108612	0.682272	PadR family transcriptional regulator
VC_RS09420	-0.10833	0.428368	YcgL domain-containing protein
VC_RS09505	-0.108276	0.353781	2-succinyl-5-enolpyruvyl-6-hydroxy-3- cyclohexene-1-carboxylic-acid synthase
VC_RS07625	-0.108248	0.668873	lipid A modification system glycine carrier protein AlmF
VC_RS09515	-0.108144	0.413207	pyridoxal phosphate-dependent aminotransferase
VC_RS00470	-0.108117	0.553244	chorismate lyase
VC_RS03035	-0.107894	0.626817	DNA/RNA nuclease SfsA
VC_RS17020	-0.107069	0.502636	low-specificity L-threonine aldolase
VC_RS04450	-0.106883	0.770934	nucleotide 5'-monophosphate nucleosidase PpnN
VC_RS01970	-0.106852	0.256882	sodium:proton antiporter
VC_RS01040	-0.106573	0.288541	Kdo(2)-lipid IV(A) acyltransferase
VC_RS17990	-0.106569	0.774034	L-lactate permease
VC_RS02945	-0.106261	0.375467	ClpXP protease specificity-enhancing factor
VC_RS16205	-0.10622	0.582398	glutathione S-transferase
VC_RS01260	-0.106203	0.469839	FkbM family methyltransferase
VC_RS09200	-0.106182	0.747671	HTH-type transcriptional regulator CysB
VC_RS11470	-0.105758	0.565803	TRIC cation channel family protein
VC_RS12085	-0.105662	0.522571	valine--tRNA ligase
VC_RS00105	-0.105379	0.475302	sulfurtransferase TusA
VC_RS13890	-0.10526	0.631105	type VI secretion system baseplate subunit TssE
VC_RS10040	-0.104931	0.875461	ADP-forming succinate--CoA ligase subunit beta
VC_RS08240	-0.104823	0.493577	YciI family protein
VC_RS04960	-0.104753	0.523354	Naﱿ antiporter family protein
VC_RS00910	-0.104734	0.626613	hypothetical protein
VC_RS00945	-0.104659	0.513343	AraC family transcriptional regulator
VC_RS11525	-0.104467	0.656498	8-oxo-dGTP diphosphatase MutT
VC_RS13855	-0.104145	0.29826	HAD family phosphatase
VC_RS11975	-0.104005	0.638154	glycosyltransferase family protein
VC_RS02405	-0.103982	0.481564	16S rRNA (uracil(1498)-N(3))-methyltransferase
VC_RS11375	-0.103753	0.53929	threonine synthase
VC_RS07620	-0.103386	0.641256	glycine--lipid A transferase AlmG
VC_RS06735	-0.102186	0.596545	MDR family MFS transporter
VC_RS02515	-0.101999	0.433096	MarR family transcriptional regulator
VC_RS00050	-0.101881	0.363526	chromosomal replication initiator protein DnaA
VC_RS03790	-0.101693	0.79421	nucleoside-diphosphate kinase
VC_RS17810	-0.101654	0.390171	maltose ABC transporter permease MalG
VC_RS17285	-0.101649	0.752318	4a-hydroxytetrahydrobiopterin dehydratase
VC_RS09435	-0.101646	0.625903	cell division topological specificity factor MinE
VC_RS09260	-0.10148	0.752037	endopeptidase La
VC_RS13175	-0.101427	0.605432	ribosome-associated heat shock protein Hsp15
VC_RS10045	-0.101417	0.859286	2-oxoglutarate dehydrogenase complex dihydrolipoyllysine-residue succinyltransferase
VC_RS02110	-0.101227	0.426366	rod shape-determining protein MreD
VC_RS16970	-0.100752	0.630053	lactoylglutathione lyase family protein
VC_RS17800	-0.100535	0.595013	acyl-CoA thioesterase
VC_RS12005	-0.100432	0.570213	3-isopropylmalate dehydratase small subunit
VC_RS15495	-0.10043	0.50319	hypothetical protein
VC_RS10130	-0.100397	0.706158	DUF4442 domain-containing protein
VC_RS02050	-0.100389	0.461886	GspE/PulE family protein
VC_RS01095	-0.100282	0.385149	glycosyltransferase family 9 protein
VC_RS04710	-0.100082	0.46772	penicillin-binding protein 2
VC_RS16565	-0.0998103	0.64472	L-serine ammonia-lyase
VC_RS06820	-0.0997496	0.574444	multidrug efflux MFS transporter outer membrane subunit VceC
VC_RS06435	-0.0996984	0.496602	response regulator transcription factor CarR
VC_RS14935	-0.0996958	0.720261	hypothetical protein
VC_RS11860	-0.0993973	0.549946	signal peptidase I
VC_RS12975	-0.0992424	0.664171	tRNA (uridine(34)/cytosine(34)/5- carboxymethylaminomethyluridine(34)-2'-O)- methyltransferase TrmL
VC_RS11645	-0.0990372	0.304698	bifunctional protein-disulfide isomerase/oxidoreductase DsbC
VC_RS12995	-0.0984338	0.760493	anaerobic C4-dicarboxylate transporter
VC_RS14190	-0.0981389	0.566152	methyl-accepting chemotaxis protein
VC_RS04245	-0.0979737	0.290433	outer membrane protein assembly factor BamE
VC_RS14000	-0.0979698	0.47095	nicotinamide riboside transporter PnuC
VC_RS05945	-0.0978362	0.44887	excinuclease ABC subunit UvrC
VC_RS15060	-0.0977158	0.570552	hypothetical protein
VC_RS17995	-0.0976876	0.78575	FMN-dependent L-lactate dehydrogenase LldD
VC_RS14150	-0.0975563	0.661358	cold-shock protein
VC_RS07695	-0.0975225	0.798055	GGDEF domain-containing protein
VC_RS07485	-0.0972761	0.853962	MotA/TolQ/ExbB proton channel family protein
VC_RS03410	-0.0972142	0.456456	thymidylate synthase
VC_RS01555	-0.0970451	0.448516	type I pantothenate kinase
VC_RS16635	-0.0969396	0.65906	response regulator transcription factor
VC_RS02165	-0.0966385	0.481696	TRAP transporter permease
VC_RS13905	-0.0965693	0.60584	type VI secretion system-associated FHA domain protein TagH
VC_RS13575	-0.096423	0.556522	phosphatase PAP2 family protein
VC_RS04345	-0.096289	0.503872	proline--tRNA ligase
VC_RS17855	-0.0962722	0.589652	peptidylprolyl isomerase PpiC
VC_RS05720	-0.0962185	0.584766	thymidine kinase
VC_RS05135	-0.0957974	0.514981	DUF3379 domain-containing protein
VC_RS00165	-0.0954645	0.603266	cytochrome c oxidase accessory protein CcoG
VC_RS12000	-0.0954488	0.569984	3-isopropylmalate dehydratase large subunit
VC_RS04050	-0.0953644	0.373531	DEAD/DEAH box helicase family protein
VC_RS02150	-0.0949432	0.546262	hypothetical protein
VC_RS11185	-0.0949143	0.420535	exodeoxyribonuclease V subunit alpha
VC_RS07605	-0.0948147	0.617807	DMT family protein
VC_RS18840	-0.0945079	0.714996	inovirus Gp2 family protein
VC_RS02910	-0.0944073	0.541025	cell division protein ZapE
VC_RS05525	-0.0940064	0.51546	high frequency lysogenization protein HflD
VC_RS08960	-0.0938694	0.384323	primosomal replication protein PriC
VC_RS09575	-0.0936825	0.438819	ATP-dependent DNA helicase
VC_RS11965	-0.093673	0.549642	long-chain fatty acid--CoA ligase
VC_RS11035	-0.0936246	0.544695	diguanylate cyclase
VC_RS13585	-0.093323	0.528686	copper chaperone PCu(A)C
VC_RS18420	-0.0932901	0.561812	helix-turn-helix transcriptional regulator
VC_RS15730	-0.0932469	0.644248	hypothetical protein
VC_RS11565	-0.0932104	0.500786	undecaprenyldiphospho-muramoylpentapeptide beta-N-acetylglucosaminyltransferase
VC_RS08795	-0.093184	0.747231	fructose-specific PTS transporter subunit EIIC
VC_RS09130	-0.0930432	0.49254	phosphotransferase
VC_RS15965	-0.0930099	0.730477	twin-arginine translocase TatA/TatE family subunit
VC_RS03870	-0.0929797	0.941952	(2,3-dihydroxybenzoyl)adenylate synthase
VC_RS17640	-0.0929564	0.710265	sugar diacid recognition domain-containing protein
VC_RS02170	-0.0922677	0.508697	TAXI family TRAP transporter solute-binding subunit
VC_RS12240	-0.0922078	0.705813	thiamine ABC transporter ATP-binding protein
VC_RS00605	-0.0921527	0.599434	cyclic di-GMP phosphodiesterase CdpA
VC_RS06575	-0.0916121	0.458302	diguanylate cyclase
VC_RS18480	-0.0915961	0.732872	protein-glutamate O-methyltransferase CheR
VC_RS17595	-0.0915534	0.755862	HD domain-containing phosphohydrolase
VC_RS17785	-0.0915192	0.546075	DMT family transporter
VC_RS13085	-0.0911936	0.47454	pimeloyl-ACP methyl ester esterase BioH
VC_RS00980	-0.0911596	0.764175	TonB-dependent siderophore receptor FhuA
VC_RS18275	-0.0909816	0.670961	mannitol-1-phosphate 5-dehydrogenase
VC_RS09055	-0.0908345	0.580929	Trm112 family protein
VC_RS17170	-0.0906793	0.582736	inosine/guanosine kinase
VC_RS14195	-0.0905569	0.672436	chromosome segregation ATPase
VC_RS16345	-0.0905011	0.409218	molybdopterin-synthase adenylyltransferase MoeB
VC_RS14320	-0.0903173	0.735611	HNH endonuclease
VC_RS16150	-0.0902578	0.547131	SPOR domain-containing protein
VC_RS07490	-0.0901271	0.850185	DUF3450 domain-containing protein
VC_RS06325	-0.0901087	0.662045	methyl-accepting chemotaxis protein
VC_RS03720	-0.0898088	0.437641	preprotein translocase subunit YajC
VC_RS11000	-0.089785	0.507566	xanthine phosphoribosyltransferase
VC_RS02555	-0.0896278	0.775114	type II secretion system protein
VC_RS02955	-0.0894305	0.49196	phosphoheptose isomerase
VC_RS12565	-0.0892071	0.65525	YheV family putative zinc ribbon protein
VC_RS15155	-0.0890521	0.806867	hypothetical protein
VC_RS18285	-0.0887174	0.516944	Gfo/Idh/MocA family oxidoreductase
VC_RS09820	-0.0886149	0.395558	DUF3413 domain-containing protein
VC_RS16120	-0.0885169	0.465519	DUF2861 family protein
VC_RS03015	-0.0884246	0.560704	2-amino-4-hydroxy-6- hydroxymethyldihydropteridine diphosphokinase
VC_RS04645	-0.0882181	0.668698	exopolysaccharide export protein VpsN
VC_RS11740	-0.0881962	0.497278	bifunctional D-glycero-beta-D-manno-heptose-7-phosphate kinase/D-glycero-beta-D-manno-heptose 1-phosphate adenylyltransferase HldE
VC_RS18340	-0.0880777	0.587262	tRNA (pseudouridine(54)-N(1))-methyltransferase TrmY
VC_RS03375	-0.0880207	0.789025	hypothetical protein
VC_RS04970	-0.0877044	0.393932	OmpA family protein
VC_RS10335	-0.0875564	0.660655	DUF2956 domain-containing protein
VC_RS16370	-0.0873168	0.778093	transketolase
VC_RS02655	-0.08709	0.423821	alpha/beta fold hydrolase
VC_RS05730	-0.0869995	0.705073	tryptophan synthase subunit alpha
VC_RS09430	-0.0869806	0.34167	septum site-determining protein MinD
VC_RS14180	-0.0869369	0.569615	DUF58 domain-containing protein
VC_RS15620	-0.08672	0.70313	hypothetical protein
VC_RS05770	-0.0866518	0.523402	L-threonylcarbamoyladenylate synthase
VC_RS11670	-0.0866147	0.800133	pilin
VC_RS04025	-0.0866004	0.630625	NAD(P)/FAD-dependent oxidoreductase
VC_RS09910	-0.086098	0.397036	cytochrome c biogenesis heme-transporting ATPase CcmA
VC_RS08205	-0.0859261	0.728429	formate transporter FocA
VC_RS02125	-0.085842	0.505492	YhdP family protein
VC_RS10455	-0.0858397	0.552587	peptide chain release factor N(5)-glutamine methyltransferase
VC_RS13145	-0.0857423	0.537462	type II secretion system minor pseudopilin GspH
VC_RS07200	-0.0855121	0.544007	bifunctional 23S rRNA (guanine(2069)-N(7))-methyltransferase RlmK/23S rRNA (guanine(2445)-N(2))-methyltransferase RlmL
VC_RS00160	-0.0854618	0.367163	serine/threonine protein kinase
VC_RS11995	-0.0854581	0.60608	3-isopropylmalate dehydrogenase
VC_RS13080	-0.0854533	0.658773	hypothetical protein
VC_RS01495	-0.0853563	0.507599	2Fe-2S iron-sulfur cluster-binding protein
VC_RS02000	-0.0853076	0.508841	UTP--glucose-1-phosphate uridylyltransferase GalU
VC_RS00595	-0.0849239	0.642472	tyrosine recombinase XerC
VC_RS17985	-0.0849191	0.843949	hypothetical protein
VC_RS03360	-0.0848827	0.616581	peptide chain release factor 2
VC_RS00020	-0.0848314	0.632166	membrane protein insertion efficiency factor YidD
VC_RS12695	-0.0846659	0.786617	type 4a pilus biogenesis protein PilO
VC_RS00930	-0.0846009	0.804555	oligopeptidase A
VC_RS15860	-0.0843285	0.5096	alkaline phosphatase family protein
VC_RS05180	-0.0840362	0.532589	DNA polymerase III subunit gamma/tau
VC_RS15670	-0.084017	0.798009	IS5-like element ISVch5 family transposase
VC_RS16355	-0.0839504	0.606489	3-mercaptopyruvate sulfurtransferase
VC_RS02055	-0.0839259	0.547406	type II secretion system F family protein
VC_RS13250	-0.0838468	0.696542	adenosine deaminase
VC_RS18785	-0.0837837	0.56175	hypothetical protein
VC_RS06675	-0.0834851	0.625563	Hsp70 family protein
VC_RS07090	-0.0834752	0.681392	transcriptional repressor RstR
VC_RS11880	-0.0832231	0.4562	sigma-E factor negative regulatory protein
VC_RS05835	-0.0831863	0.741604	hypothetical protein
VC_RS06560	-0.0831507	0.811529	two-component system response regulator
VC_RS07410	-0.0830626	0.576924	tRNA-uridine aminocarboxypropyltransferase
VC_RS06515	-0.0828169	0.658094	2-methylaconitate cis-trans isomerase PrpF
VC_RS03570	-0.082658	0.464529	peptidoglycan editing factor PgeF
VC_RS06475	-0.0826003	0.740698	DUF1460 domain-containing protein
VC_RS10610	-0.0825436	0.481603	flagellar basal-body rod protein FlgG
VC_RS14510	-0.0824199	0.878272	PTS ascorbate-specific subunit IIBC
VC_RS13420	-0.0822169	0.609768	16S rRNA (guanine(527)-N(7))-methyltransferase RsmG
VC_RS05555	-0.0822015	0.68142	histidinol dehydrogenase
VC_RS08940	-0.0821237	0.734382	DUF2057 family protein
VC_RS04720	-0.0821068	0.488082	ribosome silencing factor
VC_RS16720	-0.0819932	0.72799	iron-containing alcohol dehydrogenase
VC_RS15230	-0.0819478	0.766032	type II toxin-antitoxin system RelE/ParE family toxin
VC_RS00725	-0.0817458	0.496445	glutamate racemase
VC_RS04175	-0.0815851	0.608434	toxin-coregulated pilus pre-pilin peptidase TcpJ
VC_RS12280	-0.0815435	0.518403	translocation/assembly module TamB domain-containing protein
VC_RS09250	-0.0813506	0.511069	peptidylprolyl isomerase
VC_RS07290	-0.0811872	0.426814	YajQ family cyclic di-GMP-binding protein
VC_RS14305	-0.0811674	0.513191	hypothetical protein
VC_RS05435	-0.0808574	0.466227	outer membrane lipoprotein chaperone LolA
VC_RS14465	-0.080847	0.84077	phosphoribosyl-AMP cyclohydrolase
VC_RS12635	-0.080675	0.74638	30S ribosomal protein S12 methylthiotransferase RimO
VC_RS03820	-0.0805059	0.468851	outer membrane protein assembly factor BamB
VC_RS16505	-0.0801505	0.559013	DUF3069 domain-containing protein
VC_RS10215	-0.0799881	0.616261	flagellar biosynthetic protein FliO
VC_RS09150	-0.0799555	0.519259	purine nucleoside phosphoramidase
VC_RS17005	-0.0799329	0.685852	ATPase RavA stimulator ViaA
VC_RS09545	-0.0798165	0.497279	ribonuclease D
VC_RS06720	-0.0797703	0.508848	lipoate--protein ligase A
VC_RS12590	-0.0795646	0.470026	hydrolase
VC_RS12215	-0.0794382	0.337372	RNase adapter RapZ
VC_RS10465	-0.079397	0.404963	glutamyl-tRNA reductase
VC_RS06345	-0.0792379	0.714728	CoA pyrophosphatase
VC_RS06660	-0.0788807	0.679233	hypothetical protein
VC_RS12680	-0.0783026	0.602661	shikimate kinase AroK
VC_RS01480	-0.0781649	0.523926	transcription termination factor Rho
VC_RS17925	-0.0778085	0.631486	pyrimidine/purine nucleoside phosphorylase
VC_RS07045	-0.0773624	0.701068	transcriptional repressor RstR
VC_RS12100	-0.0773534	0.744511	RNA polymerase-associated protein RapA
VC_RS02205	-0.0772817	0.68678	Obg family GTPase CgtA
VC_RS17155	-0.0771829	0.618314	HAD family hydrolase
VC_RS02145	-0.0770714	0.607838	ribonuclease E inhibitor RraB
VC_RS15070	-0.0769936	0.652701	GrpB family protein
VC_RS04705	-0.0768825	0.531804	peptidoglycan glycosyltransferase MrdB
VC_RS12305	-0.0767043	0.535249	DUF2796 domain-containing protein
VC_RS16180	-0.0766679	0.572786	hotdog fold thioesterase
VC_RS05140	-0.0761646	0.594634	sigma-70 family RNA polymerase sigma factor
VC_RS16405	-0.0761353	0.798007	NUDIX domain-containing protein
VC_RS12550	-0.075908	0.552102	adenylosuccinate synthase
VC_RS05200	-0.0758714	0.687859	YcgN family cysteine cluster protein
VC_RS13680	-0.0757942	0.552665	DEAD/DEAH box helicase
VC_RS07080	-0.0757339	0.811236	hypothetical protein
VC_RS13595	-0.0755102	0.63471	hypothetical protein
VC_RS07910	-0.0753696	0.588391	DUF2913 family protein
VC_RS06240	-0.0751489	0.741379	BCCT family transporter
VC_RS18355	-0.0750401	0.874314	putrescine-ornithine antiporter
VC_RS14175	-0.0748012	0.577899	DUF4381 family protein
VC_RS13165	-0.0746637	0.548499	type II secretion system secretin GspD
VC_RS01890	-0.0745496	0.579233	chemotaxis protein CheX
VC_RS16555	-0.0741103	0.617024	methyl-accepting chemotaxis protein
VC_RS09990	-0.0741032	0.549604	arginine--tRNA ligase
VC_RS03145	-0.0740179	0.659917	two-component system sensor histidine kinase ChiS
VC_RS02135	-0.0739976	0.454215	metalloprotease TldD
VC_RS01410	-0.0739038	0.776711	DNA-binding transcriptional regulator Fis
VC_RS13450	-0.073898	0.637256	YebC/PmpR family DNA-binding transcriptional regulator
VC_RS15930	-0.0737583	0.742108	H()/Cl(-) exchange transporter ClcA
VC_RS06215	-0.0736688	0.795934	TRAP transporter small permease subunit
VC_RS03560	-0.0735945	0.450422	outer membrane protein assembly factor BamD
VC_RS04145	-0.0731277	0.69005	toxin-coregulated pilus protein TcpD
VC_RS11650	-0.0730751	0.416989	site-specific tyrosine recombinase XerD
VC_RS10490	-0.0730589	0.699593	redox-regulated ATPase YchF
VC_RS09180	-0.0728707	0.504404	DNA translocase FtsK
VC_RS09770	-0.0728009	0.602203	ribonuclease E
VC_RS13895	-0.0727862	0.7313	type VI secretion system baseplate subunit TssF
VC_RS11530	-0.0727725	0.606792	preprotein translocase subunit SecA
VC_RS10140	-0.0727322	0.587564	aspartate-semialdehyde dehydrogenase
VC_RS00550	-0.0727258	0.578474	uroporphyrinogen-III C-methyltransferase
VC_RS05105	-0.0726698	0.59557	uridine kinase
VC_RS00190	-0.072657	0.422848	TrkH family potassium uptake protein
VC_RS04430	-0.0726457	0.746291	tRNA uracil 4-sulfurtransferase ThiI
VC_RS11160	-0.07253	0.648073	tRNA cyclic N6-threonylcarbamoyladenosine(37) synthase TcdA
VC_RS13870	-0.072523	0.832417	type VI secretion system PAAR protein
VC_RS04465	-0.0725062	0.624072	NADPH-dependent 7-cyano-7-deazaguanine reductase QueF
VC_RS13445	-0.0723922	0.614418	DUF3283 family protein
VC_RS02130	-0.0723645	0.550941	carbon-nitrogen hydrolase family protein
VC_RS16830	-0.0723563	0.714073	molybdate ABC transporter substrate-binding protein
VC_RS08270	-0.0720575	0.699804	M16 family metallopeptidase
VC_RS08310	-0.0716929	0.537517	tRNA uridine 5-oxyacetic acid(34) methyltransferase CmoM
VC_RS06445	-0.0714253	0.859176	(Na)-NQR maturation NqrM
VC_RS16945	-0.071404	0.872462	thioredoxin TrxC
VC_RS06470	-0.0713349	0.851512	outer membrane beta-barrel protein
VC_RS11460	-0.0712945	0.514759	cobalamin biosynthesis family protein
VC_RS14400	-0.071221	0.856202	lipase secretion chaperone
VC_RS06005	-0.0712133	0.512404	thiopurine S-methyltransferase
VC_RS06830	-0.0710699	0.659874	multidrug efflux MFS transporter permease subunit VceB
VC_RS00615	-0.0709743	0.512855	COG3650 family protein
VC_RS05175	-0.0708064	0.511922	adenine phosphoribosyltransferase
VC_RS08220	-0.0707762	0.7229	YdcF family protein
VC_RS12225	-0.0707015	0.534381	magnesium transporter
VC_RS09270	-0.0705073	0.65381	ATP-dependent Clp endopeptidase proteolytic subunit ClpP
VC_RS02415	-0.0704119	0.648836	SprT family zinc-dependent metalloprotease
VC_RS01035	-0.070381	0.568505	lipid A biosynthesis myristoyltransferase LpxN
VC_RS00025	-0.0703053	0.648295	ribonuclease P protein component
VC_RS10470	-0.0702761	0.664449	lipoprotein insertase outer membrane protein LolB
VC_RS07350	-0.0702531	0.737962	ABC-F family ATPase
VC_RS05595	-0.0700437	0.741983	NADP-dependent isocitrate dehydrogenase
VC_RS16015	-0.0699667	0.648113	ATP-dependent endonuclease
VC_RS18500	-0.0699405	0.753044	chemotaxis protein CheA
VC_RS00255	-0.0698962	0.660572	shikimate dehydrogenase
VC_RS14040	-0.0697361	0.814089	ATP-binding protein
VC_RS04595	-0.069638	0.653518	exopolysaccharide biosynthesis glycosyltransferase VpsI
VC_RS11845	-0.0695437	0.721816	DNA repair protein RecO
VC_RS01025	-0.0693921	0.637796	ribonuclease PH
VC_RS01250	-0.0693044	0.664488	hypothetical protein
VC_RS06635	-0.0692686	0.695494	7-cyano-7-deazaguanine synthase QueC
VC_RS01740	-0.069232	0.569008	DNA mismatch repair endonuclease MutL
VC_RS10630	-0.0691569	0.542319	flagellar basal body rod protein FlgC
VC_RS01110	-0.0690539	0.539745	3-deoxy-D-manno-octulosonic acid kinase
VC_RS18410	-0.0690091	0.535124	PEGA domain-containing protein
VC_RS17275	-0.0688858	0.792083	diaminobutyrate--2-oxoglutarate transaminase
VC_RS12170	-0.0687018	0.548537	calcium/sodium antiporter
VC_RS07225	-0.0686795	0.584454	aminopeptidase N
VC_RS00900	-0.06867	0.804893	hypothetical protein
VC_RS18595	-0.0683581	0.727546	hypothetical protein
VC_RS11945	-0.0682598	0.644083	ribose-5-phosphate isomerase RpiA
VC_RS07580	-0.0681712	0.659007	ABC transporter ATP-binding protein
VC_RS00350	-0.0681587	0.627372	hypothetical protein
VC_RS06685	-0.0681363	0.778971	diguanylate cyclase
VC_RS06255	-0.0680997	0.780162	PTS sugar transporter subunit IIC
VC_RS14790	-0.0680576	0.791326	DUF645 family protein
VC_RS06680	-0.0680127	0.627982	DUF2760 domain-containing protein
VC_RS13180	-0.0680078	0.693221	Hsp33 family molecular chaperone HslO
VC_RS15210	-0.0679002	0.673734	GNAT family N-acetyltransferase
VC_RS18270	-0.0678005	0.739853	PTS mannitol transporter subunit IICBA
VC_RS04810	-0.0676258	0.801545	chitoporin
VC_RS17165	-0.0673666	0.5027	CreA family protein
VC_RS18590	-0.0673657	0.704685	AAA family ATPase
VC_RS10985	-0.0673487	0.45921	glutamate 5-kinase
VC_RS08185	-0.0671814	0.755828	trimethylamine-N-oxide reductase TorA
VC_RS13330	-0.067141	0.634462	TrkH family potassium uptake protein
VC_RS05305	-0.0670549	0.865388	Hpt domain-containing protein
VC_RS12785	-0.0670382	0.575391	rhodanese-like domain-containing protein
VC_RS00680	-0.067034	0.546693	cell division ATP-binding protein FtsE
VC_RS07915	-0.066977	0.547459	Bcr/CflA family multidrug efflux MFS transporter
VC_RS14755	-0.0668564	0.795973	TIGR03643 family protein
VC_RS11815	-0.0666755	0.612376	two-component sensor histidine kinase BarA
VC_RS16335	-0.0666687	0.553233	GTP cyclohydrolase I FolE
VC_RS10270	-0.066537	0.688096	flagellar hook-basal body complex protein FliE
VC_RS06695	-0.066333	0.676516	TerB family tellurite resistance protein
VC_RS07615	-0.0663111	0.754087	N(4)-acetylcytidine aminohydrolase
VC_RS16325	-0.0661103	0.68617	formate--tetrahydrofolate ligase
VC_RS03050	-0.0660694	0.437487	penicillin-binding protein 1B
VC_RS12290	-0.0659816	0.636632	peptide-methionine (S)-S-oxide reductase MsrA
VC_RS01630	-0.0659672	0.540619	NAD() diphosphatase
VC_RS00200	-0.0657713	0.61211	16S rRNA (cytosine(967)-C(5))-methyltransferase RsmB
VC_RS07925	-0.0656159	0.672067	DEAD/DEAH box helicase
VC_RS10280	-0.0655271	0.427697	ATP-binding protein
VC_RS12190	-0.0652128	0.579549	lipopolysaccharide transport periplasmic protein LptA
VC_RS07560	-0.0652102	0.721582	efflux RND transporter periplasmic adaptor subunit
VC_RS17935	-0.0651832	0.657298	MFS transporter
VC_RS01280	-0.0651308	0.579939	sugar transferase
VC_RS04460	-0.064924	0.562612	tetratricopeptide repeat protein
VC_RS09240	-0.0648526	0.61348	(d)CMP kinase
VC_RS06400	-0.0648273	0.829304	methyl-accepting chemotaxis protein
VC_RS06090	-0.0648216	0.677122	DUF2750 domain-containing protein
VC_RS08035	-0.0646802	0.861572	hypothetical protein
VC_RS10250	-0.0646476	0.527522	flagellar protein export ATPase FliI
VC_RS18390	-0.0644678	0.857046	sodium/proline symporter PutP
VC_RS05990	-0.0644578	0.697168	phenylalanine--tRNA ligase subunit beta
VC_RS05530	-0.0643934	0.638034	tRNA 2-thiouridine(34) synthase MnmA
VC_RS11510	-0.0643747	0.707691	glutamine-hydrolyzing carbamoyl-phosphate synthase small subunit
VC_RS04590	-0.0642902	0.643482	exopolysaccharide biosynthesis protein VpsH
VC_RS15655	-0.0641912	0.731928	DNA-binding transcriptional regulator
VC_RS00210	-0.0641355	0.607122	peptide deformylase
VC_RS18620	-0.0640781	0.771428	hypothetical protein
VC_RS05130	-0.0637873	0.707534	outer membrane protein transport protein
VC_RS11640	-0.0637052	0.579166	single-stranded-DNA-specific exonuclease RecJ
VC_RS04885	-0.0635775	0.701036	dipeptide/tripeptide permease DtpA
VC_RS16815	-0.0634528	0.752197	hydroxymethylglutaryl-CoA reductase
VC_RS01990	-0.0633939	0.55813	oligosaccharyltransferase
VC_RS05075	-0.0633145	0.7419	CBS domain-containing protein
VC_RS10255	-0.063295	0.493483	flagellar assembly protein FliH
VC_RS17330	-0.0631408	0.757707	sugar O-acetyltransferase
VC_RS06140	-0.0630022	0.656679	DNA topoisomerase (ATP-hydrolyzing) subunit A
VC_RS05535	-0.0629804	0.723025	inosine/guanosine kinase
VC_RS04740	-0.0629561	0.847518	zinc ribbon-containing protein
VC_RS10685	-0.0629094	0.945818	siderophore-interacting protein
VC_RS00955	-0.0627568	0.632905	EamA family transporter RarD
VC_RS17490	-0.0624253	0.830882	hypothetical protein
VC_RS15590	-0.0623843	0.871662	hypothetical protein
VC_RS03210	-0.0620726	0.732575	ribosome assembly RNA-binding protein YhbY
VC_RS07270	-0.0619859	0.63338	S1 RNA-binding domain-containing protein
VC_RS09970	-0.0618896	0.520022	flagellar biosynthesis protein FlhA
VC_RS12140	-0.0618811	0.539204	BolA family iron metabolism protein IbaG
VC_RS12575	-0.0617781	0.631649	glutathione-regulated potassium-efflux system ancillary protein KefG
VC_RS05850	-0.0615447	0.696716	OmpA family protein
VC_RS00645	-0.0615155	0.830745	DUF2500 domain-containing protein
VC_RS04215	-0.0615142	0.794119	transposase
VC_RS05690	-0.0614108	0.722714	inactive transglutaminase family protein
VC_RS02700	-0.0613741	0.574598	5'/3'-nucleotidase SurE
VC_RS03295	-0.0613317	0.787078	sodium-coupled multidrug efflux MATE transporter VcrM
VC_RS02845	-0.0610832	0.621071	pitrilysin family protein
VC_RS06050	-0.0608725	0.69817	nicotinate-nucleotide--dimethylbenzimidazole phosphoribosyltransferase
VC_RS14145	-0.0608403	0.803593	GGDEF domain-containing protein
VC_RS02030	-0.0607667	0.720934	MSHA biogenesis protein MshK
VC_RS01185	-0.0606778	0.725201	phosphomannomutase/phosphoglucomutase
VC_RS15660	-0.0603866	0.745452	GNAT family N-acetyltransferase
VC_RS09375	-0.0603485	0.84103	FAD-binding protein
VC_RS09010	-0.0603447	0.563858	lipid A deacylase LpxR family protein
VC_RS03800	-0.0599922	0.480255	cytoskeleton protein RodZ
VC_RS05705	-0.0593583	0.731524	carboxy-S-adenosyl-L-methionine synthase CmoA
VC_RS01995	-0.0590442	0.509034	excinuclease ABC subunit UvrA
VC_RS16520	-0.0590059	0.719314	glycoside hydrolase family 32 protein
VC_RS16475	-0.0588676	0.85555	GNAT family N-acyltransferase
VC_RS01745	-0.0588528	0.568913	tRNA (adenosine(37)-N6)-dimethylallyltransferase MiaA
VC_RS18395	-0.0588505	0.888229	1-pyrroline-5-carboxylate dehydrogenase
VC_RS06300	-0.0587576	0.661696	cyclic nucleotide-binding/CBS domain-containing protein
VC_RS08155	-0.0587044	0.699628	DUF2927 domain-containing protein
VC_RS17570	-0.058615	0.777502	VOC family protein
VC_RS01190	-0.0585098	0.724243	GDP-mannose 4,6-dehydratase
VC_RS10410	-0.058037	0.714607	NAD(P)H:quinone oxidoreductase
VC_RS16250	-0.0576375	0.837079	DUF333 domain-containing protein
VC_RS07060	-0.0573651	0.814773	zonula occludens toxin ZOT
VC_RS11550	-0.0573463	0.549239	cell division protein FtsA
VC_RS08925	-0.0572751	0.605006	UDP-2,3-diacylglucosamine diphosphatase
VC_RS12690	-0.0572464	0.887892	pilus assembly protein PilP
VC_RS07840	-0.0571966	0.791975	MFS transporter
VC_RS05685	-0.0571292	0.790908	alpha-L-glutamate ligase-like protein
VC_RS10960	-0.0569741	0.59416	bifunctional 3,4-dihydroxy-2-butanone-4-phosphate synthase/GTP cyclohydrolase II
VC_RS03150	-0.0568626	0.570234	16S rRNA (guanine(1207)-N(2))-methyltransferase RsmC
VC_RS00795	-0.0568316	0.664966	cytochrome c5 family protein
VC_RS19145	-0.056562	0.811639	DUF3709 domain-containing protein
VC_RS00370	-0.0564097	0.790278	hypothetical protein
VC_RS02895	-0.05639	0.574839	outer membrane-stress sensor serine endopeptidase DegS
VC_RS11125	-0.0563631	0.807113	RNA polymerase sigma factor
VC_RS11915	-0.0563348	0.656351	FAD-dependent 2-octaprenylphenol hydroxylase
VC_RS00960	-0.056248	0.655587	ATP-dependent DNA helicase RecQ
VC_RS06360	-0.0561807	0.749039	hypothetical protein
VC_RS00005	-0.0559629	0.690038	FMN-binding protein MioC
VC_RS03880	-0.0559073	0.959216	2,3-dihydro-2,3-dihydroxybenzoate dehydrogenase
VC_RS10690	-0.0558811	0.95984	TonB-dependent siderophore receptor
VC_RS08050	-0.0558465	0.635471	ABC transporter substrate-binding protein
VC_RS01430	-0.0554539	0.784915	acetyl-CoA carboxylase biotin carboxyl carrier protein
VC_RS00530	-0.0551587	0.803611	Der GTPase-activating protein YihI
VC_RS09745	-0.0549299	0.765927	phosphate acyltransferase PlsX
VC_RS07275	-0.0546421	0.636818	hypothetical protein
VC_RS01985	-0.0545694	0.751462	alanine--glyoxylate aminotransferase family protein
VC_RS06510	-0.054229	0.804233	Fe/S-dependent 2-methylisocitrate dehydratase AcnD
VC_RS13430	-0.0539561	0.568063	DUF3346 domain-containing protein
VC_RS01730	-0.0539094	0.716482	tRNA (adenosine(37)-N6)-threonylcarbamoyltransferase complex ATPase subunit type 1 TsaE
VC_RS04880	-0.0538296	0.543651	ferrochelatase
VC_RS13155	-0.0537738	0.749802	type II secretion system inner membrane protein GspF
VC_RS04625	-0.0537701	0.833373	O-antigen ligase
VC_RS14825	-0.0534672	0.825805	hypothetical protein
VC_RS06615	-0.0533664	0.794648	amino acid ABC transporter substrate-binding protein
VC_RS15525	-0.0529941	0.776559	site-specific DNA-methyltransferase
VC_RS09955	-0.0528503	0.58544	RNA polymerase sigma factor FliA
VC_RS04865	-0.0528034	0.801282	transcriptional regulator
VC_RS04735	-0.0527917	0.681764	leucine--tRNA ligase
VC_RS06880	-0.0526124	0.747479	sodium:alanine symporter family protein
VC_RS13545	-0.0525284	0.744791	IclR family transcriptional regulator
VC_RS07185	-0.0521863	0.729955	DUF3466 family protein
VC_RS15975	-0.0520682	0.780959	hypothetical protein
VC_RS03230	-0.0518788	0.701944	phosphoglucosamine mutase
VC_RS00420	-0.0518151	0.645301	ubiquinone biosynthesis regulatory protein kinase UbiB
VC_RS01295	-0.0517177	0.803053	uracil-DNA glycosylase family protein
VC_RS16800	-0.0516798	0.874885	ATP-binding protein
VC_RS03725	-0.0515679	0.801479	protein translocase subunit SecD
VC_RS14395	-0.0514324	0.865544	triacylglycerol lipase
VC_RS09700	-0.051411	0.623837	DNA polymerase III subunit delta'
VC_RS09965	-0.051158	0.67636	flagellar biosynthesis protein FlhF
VC_RS06420	-0.0511336	0.817085	VirK/YbjX family protein
VC_RS07820	-0.0510913	0.719475	23S rRNA (adenine(1618)-N(6))-methyltransferase RlmF
VC_RS10965	-0.0509659	0.623997	riboflavin synthase
VC_RS09425	-0.0508795	0.676487	septum site-determining protein MinC
VC_RS18205	-0.0507027	0.867682	methyl-accepting chemotaxis protein
VC_RS02035	-0.0506934	0.716755	pilus (MSHA type) biogenesis protein MshL
VC_RS09185	-0.050559	0.814698	leucine-responsive transcriptional regulator Lrp
VC_RS12130	-0.0505532	0.650705	1-acylglycerol-3-phosphate O-acyltransferase
VC_RS04580	-0.0504075	0.757251	exopolysaccharide biosynthesis protein VpsF
VC_RS12660	-0.0501576	0.636146	ribulose-phosphate 3-epimerase
VC_RS12155	-0.0500236	0.660046	outer membrane lipid asymmetry maintenance protein MlaD
VC_RS08600	-0.0497895	0.781339	N-acetylmannosamine kinase
VC_RS05365	-0.0497456	0.854771	oligopeptide ABC transporter permease OppC
VC_RS07175	-0.0496981	0.72622	bifunctional 3-hydroxydecanoyl-ACP dehydratase/trans-2-decenoyl-ACP isomerase
VC_RS00935	-0.0496591	0.657835	DNA helicase II
VC_RS14620	-0.0496055	0.666896	helix-turn-helix transcriptional regulator
VC_RS17190	-0.04947	0.717802	exoribonuclease II
VC_RS03455	-0.0492868	0.688272	FKBP-type peptidyl-prolyl cis-trans isomerase
VC_RS09445	-0.0489281	0.778043	DUF1244 domain-containing protein
VC_RS04095	-0.0488675	0.611033	hypothetical protein
VC_RS02230	-0.0488055	0.651816	Co2ﳈ efflux protein ApaG
VC_RS03730	-0.0487757	0.811024	protein translocase subunit SecF
VC_RS18185	-0.0483027	0.764625	MalM family protein
VC_RS06425	-0.0482963	0.772418	MipA/OmpV family protein
VC_RS08805	-0.0482411	0.765344	PTS sugar transporter subunit IIA
VC_RS10840	-0.0481904	0.630892	acetyl-CoA carboxylase carboxyl transferase subunit alpha
VC_RS16230	-0.0479659	0.861528	microcin C ABC transporter permease YejB
VC_RS01540	-0.0478862	0.808057	GNAT family N-acetyltransferase
VC_RS11590	-0.0478464	0.577097	UDP-N-acetylmuramoyl-L-alanyl-D-glutamate--2, 6-diaminopimelate ligase
VC_RS12710	-0.0475028	0.643776	penicillin-binding protein 1A
VC_RS03255	-0.0474823	0.811385	transcription termination factor NusA
VC_RS19140	-0.0473992	0.869961	DUF3709 domain-containing protein
VC_RS09795	-0.0473074	0.797842	aspartate-semialdehyde dehydrogenase
VC_RS09800	-0.0473038	0.728734	Naﱿ antiporter NhaC
VC_RS09120	-0.0470506	0.744933	NAD(P)/FAD-dependent oxidoreductase
VC_RS11045	-0.0469682	0.759267	DNA polymerase IV
VC_RS05285	-0.0468774	0.827431	YbhB/YbcL family Raf kinase inhibitor-like protein
VC_RS06590	-0.0465819	0.818754	TusE/DsrC/DsvC family sulfur relay protein
VC_RS10275	-0.0465516	0.664668	sigma-54 dependent transcriptional regulator
VC_RS00085	-0.0464785	0.724815	glycine--tRNA ligase subunit beta
VC_RS10810	-0.0464331	0.596901	LysM peptidoglycan-binding domain-containing protein
VC_RS17080	-0.0463558	0.8435	nucleotide sugar dehydrogenase
VC_RS10185	-0.0461333	0.64044	50S ribosomal protein L3 N(5)-glutamine methyltransferase
VC_RS11485	-0.0461078	0.702004	retron St85 family RNA-directed DNA polymerase
VC_RS09585	-0.0460115	0.779158	formyltetrahydrofolate deformylase
VC_RS12235	-0.0459066	0.790721	ribosome biogenesis factor YjgA
VC_RS08265	-0.0457594	0.765231	hypothetical protein
VC_RS09710	-0.0457201	0.693841	endolytic transglycosylase MltG
VC_RS04765	-0.0457091	0.807812	tRNA (N6-isopentenyl adenosine(37)-C2)-methylthiotransferase MiaB
VC_RS04260	-0.0456701	0.811927	nucleotide exchange factor GrpE
VC_RS17245	-0.0453958	0.756214	magnesium transporter
VC_RS14985	-0.0453298	0.804855	VOC family protein
VC_RS12145	-0.0452706	0.713563	lipid asymmetry maintenance protein MlaB
VC_RS06060	-0.0451405	0.798252	bifunctional adenosylcobinamide kinase/adenosylcobinamide-phosphate guanylyltransferase
VC_RS17315	-0.0450081	0.760168	LysR family transcriptional regulator
VC_RS09740	-0.0447644	0.740765	beta-ketoacyl-ACP synthase III
VC_RS08395	-0.044722	0.80673	trans-2-enoyl-CoA reductase family protein
VC_RS06625	-0.0446549	0.674973	Cof-type HAD-IIB family hydrolase
VC_RS13170	-0.0445772	0.728121	type II secretion system protein GspC
VC_RS09135	-0.0444189	0.703972	penicillin-binding protein activator LpoB
VC_RS08000	-0.0443018	0.761666	transporter substrate-binding domain-containing protein
VC_RS02695	-0.0441979	0.678979	tRNA pseudouridine(13) synthase TruD
VC_RS17040	-0.0441446	0.831172	ACP phosphodiesterase
VC_RS10395	-0.0440706	0.786114	sulfurtransferase TusA family protein
VC_RS08230	-0.0439279	0.726778	septation protein A
VC_RS10445	-0.0439262	0.745741	SirB1 family protein
VC_RS01785	-0.0439253	0.765329	FKBP-type peptidyl-prolyl cis-trans isomerase
VC_RS06185	-0.0438353	0.650118	murein L,D-transpeptidase
VC_RS13140	-0.0438126	0.780667	type II secretion system minor pseudopilin GspI
VC_RS13470	-0.0438092	0.918156	HTH-type transcriptional regulator MalT
VC_RS15185	-0.0438033	0.925728	DUF6404 family protein
VC_RS04805	-0.0437683	0.661356	NAD-dependent DNA ligase LigA
VC_RS14900	-0.0436975	0.837525	type II toxin-antitoxin system RelB/DinJ family antitoxin
VC_RS11925	-0.0433566	0.701594	YecA family protein
VC_RS05340	-0.0432592	0.833318	two-component system response regulator
VC_RS10605	-0.0431217	0.716011	flagellar basal body L-ring protein FlgH
VC_RS10695	-0.0429889	0.836238	Fe3+citrate ABC transporter substrate-binding protein
VC_RS17325	-0.042984	0.80235	aromatic amino acid DMT transporter YddG
VC_RS07860	-0.04277	0.793091	OmpA family protein
VC_RS02630	-0.0426455	0.783001	RNA polymerase sigma factor RpoD
VC_RS13730	-0.0424719	0.893857	phosphate ABC transporter ATP-binding protein PstB
VC_RS09595	-0.0423914	0.743673	signal peptide peptidase SppA
VC_RS01475	-0.0423324	0.760229	thioredoxin TrxA
VC_RS06070	-0.0420829	0.618142	succinylglutamate desuccinylase
VC_RS04305	-0.0417803	0.826193	tRNA adenosine(34) deaminase TadA
VC_RS00355	-0.0415626	0.819907	transcriptional regulator AsnC
VC_RS06950	-0.041454	0.854477	cbb3-type cytochrome oxidase assembly protein CcoS
VC_RS08970	-0.0413924	0.863315	methyl-accepting chemotaxis protein
VC_RS02120	-0.0413735	0.690723	ribonuclease G
VC_RS12250	-0.0408702	0.729837	thiamine ABC transporter substrate binding subunit
VC_RS03685	-0.0406217	0.777209	peroxiredoxin C
VC_RS01650	-0.0405038	0.711834	murein hydrolase activator EnvC
VC_RS04730	-0.0404633	0.630133	LPS assembly lipoprotein LptE
VC_RS14660	-0.0401737	0.905154	XRE family transcriptional regulator
VC_RS18110	-0.0401353	0.876877	DMT family transporter
VC_RS10030	-0.0399605	0.737277	zinc ABC transporter permease subunit ZnuB
VC_RS07895	-0.0399121	0.69859	ABC transporter ATP-binding protein
VC_RS08930	-0.0397907	0.730311	EAL and HDOD domain-containing protein
VC_RS10460	-0.0397251	0.762925	peptide chain release factor 1
VC_RS07520	-0.0395117	0.705144	glycerophosphoryl diester phosphodiesterase
VC_RS03740	-0.0391754	0.79209	tRNA (cytosine(32)/uridine(32)-2'-O)-methyltransferase TrmJ
VC_RS12075	-0.0391628	0.730686	leucyl aminopeptidase
VC_RS00090	-0.0389824	0.689783	glycine--tRNA ligase subunit alpha
VC_RS08420	-0.0389766	0.827898	YnjH family protein
VC_RS01760	-0.0388967	0.759456	FtsH protease activity modulator HflK
VC_RS02710	-0.0388815	0.710334	murein hydrolase activator NlpD
VC_RS09140	-0.0388808	0.792797	DUF1425 domain-containing protein
VC_RS02085	-0.0387974	0.755976	type II secretion system protein
VC_RS11230	-0.0385809	0.818994	RimK family protein
VC_RS00410	-0.0384133	0.676547	bifunctional demethylmenaquinone methyltransferase/2-methoxy-6-polyprenyl-1,4-benzoquinol methylase UbiE
VC_RS08900	-0.0380816	0.691407	Holliday junction branch migration DNA helicase RuvB
VC_RS12125	-0.0379986	0.837031	RidA family protein
VC_RS01750	-0.0379299	0.698508	RNA chaperone Hfq
VC_RS07660	-0.0379249	0.850116	catalase
VC_RS05240	-0.0377286	0.859689	hypothetical protein
VC_RS04155	-0.0375816	0.85933	toxin-coregulated pilus assembly ATPase TcpT
VC_RS10750	-0.0374693	0.848052	sensor domain-containing diguanylate cyclase
VC_RS13920	-0.0372435	0.837267	type IVB secretion system protein IcmH/DotU
VC_RS13440	-0.0371727	0.911631	hypothetical protein
VC_RS06700	-0.0370898	0.847401	hypothetical protein
VC_RS03640	-0.0370271	0.80374	phosphate ABC transporter substrate-binding protein
VC_RS16790	-0.0368016	0.699403	DNA helicase IV
VC_RS13015	-0.0367701	0.759561	potassium/proton antiporter
VC_RS03225	-0.0367011	0.724557	dihydropteroate synthase
VC_RS04680	-0.0366692	0.842237	lipoyl synthase
VC_RS11340	-0.0365374	0.696932	peroxide stress protein YaaA
VC_RS03340	-0.0362751	0.829341	peptide chain release factor 3
VC_RS01420	-0.0362348	0.825902	50S ribosomal protein L11 methyltransferase
VC_RS05005	-0.0362087	0.736517	electron transport complex subunit RsxC
VC_RS07475	-0.0360869	0.946554	biopolymer transporter ExbD
VC_RS11005	-0.0359615	0.716146	NCS2 family permease
VC_RS01145	-0.0359318	0.829311	glycosyltransferase family 32 protein
VC_RS06525	-0.0358068	0.854011	GNAT family N-acetyltransferase
VC_RS10980	-0.0356985	0.717635	glutamate-5-semialdehyde dehydrogenase
VC_RS16035	-0.0356735	0.867458	PhnA domain-containing protein
VC_RS16925	-0.0355529	0.939293	anaerobic glycerol-3-phosphate dehydrogenase subunit A
VC_RS16545	-0.0353971	0.746629	FKBP-type peptidyl-prolyl cis-trans isomerase
VC_RS09230	-0.0352947	0.831663	integration host factor subunit beta
VC_RS07855	-0.0352899	0.745709	TolC family outer membrane protein
VC_RS06135	-0.0351336	0.736804	bifunctional 3-demethylubiquinone 3-O-methyltransferase/2-octaprenyl-6-hydroxy phenol methylase
VC_RS00060	-0.0348204	0.755023	DNA replication/repair protein RecF
VC_RS12270	-0.0347358	0.78266	inorganic diphosphatase
VC_RS00395	-0.0347345	0.843707	NAD(P)/FAD-dependent oxidoreductase
VC_RS09105	-0.034659	0.65288	peptidoglycan binding protein CsiV
VC_RS11760	-0.034601	0.832066	TIGR00153 family protein
VC_RS10855	-0.0344788	0.801728	lipid-A-disaccharide synthase
VC_RS16170	-0.0344239	0.797723	SgrR family transcriptional regulator
VC_RS06330	-0.0342942	0.839167	6-carboxytetrahydropterin synthase QueD
VC_RS12840	-0.0339751	0.800632	transcriptional regulator
VC_RS03420	-0.0338417	0.75804	transcriptional activator NhaR
VC_RS17235	-0.0338235	0.879436	arginine decarboxylase
VC_RS14070	-0.0337693	0.878094	peptide deformylase
VC_RS02900	-0.0337139	0.782694	DegQ family serine endoprotease
VC_RS08295	-0.0337069	0.849816	chromosome partition protein MukB
VC_RS09510	-0.033632	0.744836	isochorismate synthase MenF
VC_RS11770	-0.033528	0.79283	TIGR04211 family SH3 domain-containing protein
VC_RS14870	-0.0334705	0.86702	GNAT family N-acetyltransferase
VC_RS06125	-0.0333326	0.837311	class Ia ribonucleoside-diphosphate reductase subunit beta
VC_RS05095	-0.0333148	0.736168	methionine--tRNA ligase
VC_RS11780	-0.0332857	0.763963	ExeA family protein
VC_RS17015	-0.0331289	0.820023	NUDIX hydrolase
VC_RS09960	-0.0330651	0.761798	MinD/ParA family protein
VC_RS00790	-0.0330388	0.706851	DNA helicase Rep
VC_RS18090	-0.0330123	0.830223	fumarylacetoacetate hydrolase family protein
VC_RS07245	-0.0330095	0.848251	GAF domain-containing protein
VC_RS00240	-0.0328093	0.904089	5-(carboxyamino)imidazole ribonucleotide mutase
VC_RS09580	-0.032809	0.926586	hypothetical protein
VC_RS05660	-0.0327103	0.71171	hypothetical protein
VC_RS04940	-0.0326207	0.726944	bifunctional tetrahydrofolate synthase/dihydrofolate synthase
VC_RS03385	-0.0326076	0.80763	DNA mismatch repair endonuclease MutH
VC_RS10125	-0.0324979	0.848647	LysR family transcriptional regulator
VC_RS01105	-0.0324083	0.702441	glycosyltransferase family 9 protein
VC_RS01150	-0.032231	0.789714	glycosyltransferase family 9 protein
VC_RS06130	-0.0322291	0.850563	class 1a ribonucleoside-diphosphate reductase subunit alpha
VC_RS11630	-0.0320393	0.895837	pyruvate dehydrogenase complex transcriptional repressor PdhR
VC_RS02115	-0.0317752	0.811278	Maf family protein
VC_RS18555	-0.0317451	0.908712	SDR family oxidoreductase
VC_RS14060	-0.0317241	0.860752	L-2-hydroxyglutarate oxidase
VC_RS00515	-0.0311551	0.764554	ribosome biogenesis GTP-binding protein YihA/YsxC
VC_RS06355	-0.0311377	0.867862	fumarate hydratase
VC_RS12530	-0.0311238	0.812194	23S rRNA (guanosine(2251)-2'-O)-methyltransferase RlmB
VC_RS01550	-0.0310958	0.773261	bifunctional biotin--[acetyl-CoA-carboxylase] ligase/biotin operon repressor BirA
VC_RS10260	-0.0308922	0.788332	flagellar motor switch protein FliG
VC_RS12065	-0.0306226	0.771956	LPS export ABC transporter permease LptG
VC_RS14260	-0.0305386	0.860125	bifunctional ADP-dependent NAD(P)H-hydrate dehydratase/NAD(P)H-hydrate epimerase
VC_RS13760	-0.0302903	0.772266	peptidoglycan DD-metalloendopeptidase ShyA
VC_RS06235	-0.030095	0.783907	MarR family transcriptional regulator
VC_RS13590	-0.0300804	0.832387	SCO family protein
VC_RS17360	-0.0299144	0.842996	LysE family translocator
VC_RS03500	-0.0298973	0.745754	sensor histidine kinase
VC_RS12175	-0.029873	0.76841	arabinose-5-phosphate isomerase KdsD
VC_RS02970	-0.0297227	0.785014	16S rRNA (cytidine(1402)-2'-O)-methyltransferase
VC_RS11165	-0.0297227	0.732827	murein transglycosylase A
VC_RS04655	-0.0296887	0.876518	exopolysaccharide biosynthesis protein VpsP
VC_RS11195	-0.0296367	0.811593	exodeoxyribonuclease V subunit gamma
VC_RS09640	-0.0296032	0.948571	ChaN family lipoprotein
VC_RS00405	-0.0294769	0.842342	DNA recombination protein RmuC
VC_RS10615	-0.0293325	0.78222	flagellar basal-body rod protein FlgF
VC_RS17055	-0.0292064	0.802999	UDP-glucose 4-epimerase GalE
VC_RS11765	-0.0291269	0.885684	inorganic phosphate transporter
VC_RS08315	-0.0288933	0.807991	envelope biogenesis factor ElyC
VC_RS02510	-0.0287818	0.908935	hypothetical protein
VC_RS10245	-0.0287146	0.875368	flagellar export protein FliJ
VC_RS04965	-0.0286807	0.844352	ribonuclease T
VC_RS12095	-0.028655	0.916094	pseudouridine synthase
VC_RS08840	-0.0284704	0.858129	quinolinate synthase NadA
VC_RS02650	-0.0284684	0.830003	tRNA (adenosine(37)-N6)-threonylcarbamoyltransferase complex transferase subunit TsaD
VC_RS02855	-0.0284293	0.817173	S-ribosylhomocysteine lyase
VC_RS05400	-0.0283309	0.855939	VF530 family DNA-binding protein
VC_RS10785	-0.0281287	0.816071	TIGR03503 family protein
VC_RS08935	-0.0280717	0.831138	YchJ family protein
VC_RS04470	-0.028063	0.85073	SecY-interacting protein
VC_RS00360	-0.0278875	0.80094	EAL domain-containing protein
VC_RS04400	-0.0278793	0.84048	tRNA pseudouridine(65) synthase TruC
VC_RS00195	-0.0278228	0.779362	Trk system potassium transporter TrkA
VC_RS01155	-0.0278007	0.746252	lipopolysaccharide heptosyltransferase II
VC_RS13885	-0.0274615	0.858084	type VI secretion system contractile sheath large subunit
VC_RS04130	-0.0273452	0.908487	toxin-coregulated pilus protein TcpQ
VC_RS13360	-0.0270832	0.846957	bifunctional UDP-N-acetylglucosamine diphosphorylase/glucosamine-1-phosphate N-acetyltransferase GlmU
VC_RS09080	-0.0269892	0.787359	lipoprotein-releasing ABC transporter permease subunit LolE
VC_RS05295	-0.0267353	0.825338	hypothetical protein
VC_RS07035	-0.0266033	0.937934	hypothetical protein
VC_RS05165	-0.0266026	0.857835	response regulator
VC_RS02025	-0.026445	0.854713	type II secretion system protein GspM
VC_RS11090	-0.0263744	0.78875	BolA/IbaG family iron-sulfur metabolism protein
VC_RS06655	-0.0263711	0.918487	GGDEF domain-containing protein
VC_RS04725	-0.0263092	0.810334	DNA polymerase III subunit delta
VC_RS18200	-0.0261519	0.87307	DUF2999 family protein
VC_RS01340	-0.0261042	0.858115	bifunctional phosphoribosylaminoimidazolecarboxamide formyltransferase/IMP cyclohydrolase
VC_RS12775	-0.026062	0.801918	NAD(P)H-dependent glycerol-3-phosphate dehydrogenase
VC_RS10850	-0.025974	0.832	ribonuclease HII
VC_RS04925	-0.025961	0.816192	polar hub landmark protein HubP
VC_RS18230	-0.0258245	0.878779	3-deoxy-7-phosphoheptulonate synthase AroG
VC_RS16020	-0.0257905	0.782479	bifunctional UDP-sugar hydrolase/5'-nucleotidase
VC_RS00340	-0.025765	0.900992	LysR substrate-binding domain-containing protein
VC_RS00970	-0.0255355	0.913829	hypothetical protein
VC_RS11775	-0.0253796	0.899695	general secretion pathway protein GspB
VC_RS09355	-0.0251594	0.875787	OpgC domain-containing protein
VC_RS09265	-0.0251028	0.851185	ATP-dependent protease ATP-binding subunit ClpX
VC_RS16145	-0.0250192	0.803897	D-alanine--D-alanine ligase
VC_RS03795	-0.0247937	0.865287	bifunctional tRNA (adenosine(37)-C2)-methyltransferase TrmG/ribosomal RNA large subunit methyltransferase RlmN
VC_RS03810	-0.0247835	0.817704	histidine--tRNA ligase
VC_RS07260	-0.0247811	0.818985	PqiB family protein
VC_RS03710	-0.0246467	0.874731	tRNA preQ1(34) S-adenosylmethionine ribosyltransferase-isomerase QueA
VC_RS16115	-0.0245309	0.812689	response regulator transcription factor VxrB
VC_RS07190	-0.0244873	0.890837	ABC transporter ATP-binding protein
VC_RS05715	-0.024464	0.802125	aspartate--tRNA ligase
VC_RS03860	-0.0243704	0.872876	GPR1/FUN34/YaaH family transporter
VC_RS11500	-0.0241924	0.901959	hypothetical protein
VC_RS05550	-0.024183	0.916834	ATP phosphoribosyltransferase
VC_RS04950	-0.024106	0.831462	CvpA family protein
VC_RS15960	-0.0240434	0.915176	response regulator
VC_RS16310	-0.0238252	0.86656	pyrimidine 5'-nucleotidase
VC_RS18450	-0.0237271	0.909041	FapA family protein
VC_RS08845	-0.0236512	0.859388	tol-pal system protein YbgF
VC_RS03020	-0.0233799	0.806368	polynucleotide adenylyltransferase PcnB
VC_RS00770	-0.0232884	0.908098	accessory factor UbiK family protein
VC_RS11385	-0.0232425	0.873721	bifunctional aspartate kinase/homoserine dehydrogenase I
VC_RS10170	-0.0230672	0.895508	elongation factor P hydroxylase
VC_RS01870	-0.023057	0.7749	alanine racemase
VC_RS09630	-0.0228984	0.918816	DUF2860 domain-containing protein
VC_RS02285	-0.0228412	0.937231	methyl-accepting chemotaxis protein
VC_RS06290	-0.0227689	0.888011	methyl-accepting chemotaxis protein
VC_RS11575	-0.0227321	0.837797	UDP-N-acetylmuramoyl-L-alanine--D-glutamate ligase
VC_RS01770	-0.0227305	0.894072	DUF2065 domain-containing protein
VC_RS05985	-0.0227299	0.869631	phenylalanine--tRNA ligase subunit alpha
VC_RS01455	-0.0226543	0.878531	3-phenylpropionate MFS transporter
VC_RS10770	-0.0226514	0.837717	class II glutamine amidotransferase
VC_RS00030	-0.0226403	0.888048	50S ribosomal protein L34
VC_RS15555	-0.0225661	0.961078	hypothetical protein
VC_RS06705	-0.0225347	0.875902	ATP-dependent RNA helicase HrpA
VC_RS04545	-0.0224668	0.849649	vibriobactin export RND transporter permease subunit VexH
VC_RS10835	-0.0224239	0.833906	tRNA lysidine(34) synthetase TilS
VC_RS07890	-0.0220864	0.833477	ABC transporter permease
VC_RS09845	-0.0220223	0.866798	Grx4 family monothiol glutaredoxin
VC_RS10190	-0.0218283	0.889295	endonuclease SmrB
VC_RS05260	-0.0218029	0.878553	ArsJ-associated glyceraldehyde-3-phosphate dehydrogenase
VC_RS02325	-0.0216316	0.902976	tRNA (guanosine(46)-N7)-methyltransferase TrmB
VC_RS03865	-0.0215737	0.981743	vibriobactin biosynthesis bifunctional isochorismatase/aryl carrier protein VibB
VC_RS05310	-0.0215627	0.941332	HDOD domain-containing protein
VC_RS06630	-0.0214324	0.90434	7-carboxy-7-deazaguanine synthase QueE
VC_RS03195	-0.0213825	0.853139	serine-type D-Ala-D-Ala carboxypeptidase
VC_RS17470	-0.0212081	0.854066	PLP-dependent aminotransferase family protein
VC_RS02765	-0.0210834	0.885696	alanine--tRNA ligase
VC_RS10585	-0.0209515	0.873082	flagellar hook-associated protein FlgL
VC_RS04990	-0.0209249	0.848515	electron transport complex subunit E
VC_RS01500	-0.0208073	0.874511	NAD(P)H-flavin reductase
VC_RS06980	-0.0207503	0.929137	cytochrome-c oxidase, cbb3-type subunit I
VC_RS04795	-0.0206585	0.865019	sulfate transporter CysZ
VC_RS12895	-0.0206488	0.883249	DNA-binding transcriptional regulator CytR
VC_RS05920	-0.0202633	0.886291	elongation factor P-like protein YeiP
VC_RS16940	-0.0201581	0.809063	ketoacyl-ACP synthase III
VC_RS06385	-0.0201579	0.88355	DUF2947 family protein
VC_RS09930	-0.0198475	0.844675	ParA family protein
VC_RS05355	-0.0197344	0.929271	ABC transporter substrate-binding protein
VC_RS17625	-0.019709	0.954248	DUF6279 family lipoprotein
VC_RS04635	-0.0195144	0.930344	exopolysaccharide biosynthesis glycosyltransferase VpsL
VC_RS13000	-0.0193866	0.919977	pullulanase-type alpha-1,6-glucosidase
VC_RS10780	-0.0193586	0.948716	acyl-CoA dehydrogenase FadE
VC_RS10400	-0.0190813	0.857547	M48 family metallopeptidase
VC_RS13215	-0.0189026	0.920322	translational GTPase TypA
VC_RS11520	-0.0187597	0.860738	4-hydroxy-tetrahydrodipicolinate reductase
VC_RS04745	-0.018688	0.876336	apolipoprotein N-acyltransferase
VC_RS01045	-0.0185274	0.839396	nucleoid occlusion factor SlmA
VC_RS08305	-0.0184972	0.863467	chromosome partition protein MukF
VC_RS05780	-0.0184676	0.863997	cysteine/glutathione ABC transporter ATP-binding protein/permease CydC
VC_RS09095	-0.0183583	0.8696	PilZ domain-containing protein
VC_RS18025	-0.0182729	0.885773	DEAD/DEAH box helicase
VC_RS17730	-0.0181769	0.876847	dihydroorotase
VC_RS10705	-0.0179542	0.909795	glutamate--tRNA ligase
VC_RS06740	-0.0178726	0.912606	deoxyribodipyrimidine photo-lyase
VC_RS06965	-0.0176652	0.94524	cytochrome-c oxidase, cbb3-type subunit III
VC_RS15610	-0.0176259	0.954307	VOC family protein
VC_RS14415	-0.0175413	0.880144	class II glutamine amidotransferase
VC_RS17345	-0.0174919	0.911465	cytidine/deoxycytidylate deaminase family protein
VC_RS02480	-0.0174755	0.963814	DeoR/GlpR family DNA-binding transcription regulator
VC_RS02335	-0.0174351	0.886842	radical SAM family heme chaperone HemW
VC_RS10820	-0.017426	0.881124	nitrogen regulatory protein P-II
VC_RS11960	-0.0172341	0.891966	acetolactate synthase 3 large subunit
VC_RS07170	-0.0170957	0.881249	Lon protease family protein
VC_RS16770	-0.0170702	0.905437	bifunctional nicotinamidase/pyrazinamidase
VC_RS10590	-0.0170489	0.877866	flagellar hook-associated protein FlgK
VC_RS06840	-0.01702	0.873134	carboxypeptidase M32
VC_RS04435	-0.0167004	0.889901	transcriptional regulator GcvA
VC_RS11025	-0.0164763	0.879979	succinylglutamate desuccinylase/aspartoacylase family protein
VC_RS04040	-0.0163734	0.958114	hypothetical protein
VC_RS02425	-0.0163156	0.884433	transketolase
VC_RS06930	-0.0161415	0.943967	tRNA 2-thiocytidine(32) synthetase TtcA
VC_RS06585	-0.0161259	0.95429	acylphosphatase
VC_RS03520	-0.0160161	0.884958	energy-dependent translational throttle protein EttA
VC_RS02095	-0.0158582	0.921577	hypothetical protein
VC_RS11605	-0.0158249	0.880365	16S rRNA (cytosine(1402)-N(4))-methyltransferase RsmH
VC_RS10145	-0.0156889	0.897463	4-phosphoerythronate dehydrogenase
VC_RS03690	-0.015442	0.901539	hydrogen peroxide-inducible genes activator
VC_RS06745	-0.0148961	0.93851	multidrug efflux SMR transporter
VC_RS10290	-0.0146367	0.904445	flagellar export chaperone FliS
VC_RS08330	-0.0144654	0.908542	HTH-type transcriptional repressor PurR
VC_RS00465	-0.0144475	0.878421	4-hydroxybenzoate octaprenyltransferase
VC_RS16825	-0.0143387	0.907778	molybdate ABC transporter permease subunit
VC_RS12570	-0.0142659	0.895029	glutathione-regulated potassium-efflux system protein KefB
VC_RS00415	-0.0141917	0.86858	SCP2 domain-containing protein
VC_RS02020	-0.0140619	0.890276	MSHA biogenesis protein MshI
VC_RS02345	-0.0138908	0.90505	DUF4426 domain-containing protein
VC_RS18305	-0.0138086	0.923798	sulfite exporter TauE/SafE family protein
VC_RS03345	-0.0138001	0.929294	ATP-dependent RNA helicase SrmB
VC_RS12750	-0.0135063	0.953796	N-acetyl-gamma-glutamyl-phosphate reductase
VC_RS01485	-0.0133071	0.937202	hypothetical protein
VC_RS02040	-0.0131189	0.924179	ExeA family protein
VC_RS00730	-0.0129235	0.931057	RNA-binding protein
VC_RS11440	-0.0128719	0.949515	glutamate synthase large subunit
VC_RS16910	-0.012843	0.929756	YgjV family protein
VC_RS01210	-0.012789	0.955143	ABC transporter ATP-binding protein
VC_RS05680	-0.0127831	0.927604	3-phosphoserine/phosphohydroxythreonine transaminase
VC_RS05015	-0.0124205	0.912345	electron transport complex subunit RsxA
VC_RS08300	-0.0123572	0.917958	chromosome partition protein MukE
VC_RS03815	-0.0120195	0.916304	YfgM family protein
VC_RS11810	-0.0119668	0.883127	23S rRNA (uracil(1939)-C(5))-methyltransferase RlmD
VC_RS06225	-0.011796	0.967366	cache domain-containing protein
VC_RS13190	-0.0117879	0.921253	AsmA family protein
VC_RS15770	-0.0117584	0.937865	alpha/beta hydrolase
VC_RS04610	-0.0116615	0.945294	hypothetical protein
VC_RS02100	-0.0112761	0.918303	rod shape-determining protein
VC_RS09325	-0.0112113	0.939569	CDP-alcohol phosphatidyltransferase family protein
VC_RS15575	-0.011137	0.944793	hypothetical protein
VC_RS05735	-0.0110912	0.95949	tryptophan synthase subunit beta
VC_RS18215	-0.0109955	0.960076	ABC transporter substrate-binding protein
VC_RS11170	-0.0109333	0.974922	DUF2850 domain-containing protein
VC_RS18100	-0.0108107	0.974118	organic hydroperoxide resistance protein
VC_RS02940	-0.0107796	0.932502	stringent starvation protein SspA
VC_RS12665	-0.0103313	0.91334	Dam family site-specific DNA-(adenine-N6)-methyltransferase
VC_RS16190	-0.0102968	0.955195	RNA-binding S4 domain-containing protein
VC_RS00300	-0.0102358	0.949274	fluoride efflux transporter CrcB
VC_RS02675	-0.0101767	0.911617	undecaprenyl-diphosphate phosphatase
VC_RS09385	-0.0101191	0.971035	L-tyrosine/L-tryptophan isonitrile synthase family protein
VC_RS11205	-0.0100939	0.94113	LysR family transcriptional regulator
VC_RS03620	-0.0100786	0.961699	tRNA 5-hydroxyuridine modification protein YegQ
VC_RS07265	-0.00997331	0.950861	16S rRNA (cytosine(1407)-C(5))-methyltransferase RsmF
VC_RS00450	-0.00985871	0.983267	class I SAM-dependent methyltransferase
VC_RS17075	-0.00960908	0.948858	FAD-dependent oxidoreductase
VC_RS05800	-0.00933488	0.981968	cysteine desulfurase-like protein
VC_RS17905	-0.00915789	0.954303	LysR substrate-binding domain-containing protein
VC_RS03280	-0.00879474	0.957445	polyribonucleotide nucleotidyltransferase
VC_RS06555	-0.008614	0.972152	maleylacetoacetate isomerase
VC_RS10860	-0.00843037	0.943317	acyl-ACP--UDP-N-acetylglucosamine O-acyltransferase
VC_RS06105	-0.00842914	0.916421	DUF3943 domain-containing protein
VC_RS07800	-0.00836952	0.961005	ATP-binding protein
VC_RS13500	-0.00821133	0.975095	type VI secretion system accessory protein VasW
VC_RS07235	-0.00805148	0.955239	carboxy terminal-processing peptidase
VC_RS10160	-0.00800381	0.945712	NADPH-dependent FMN reductase
VC_RS11490	-0.00786491	0.953407	AAA family ATPase
VC_RS17045	-0.00783423	0.940947	aromatic amino acid transporter
VC_RS19105	-0.00782743	0.980213	hypothetical protein
VC_RS11840	-0.00778396	0.934704	pyridoxine 5'-phosphate synthase
VC_RS08745	-0.00775093	0.973813	DUF2986 domain-containing protein
VC_RS04070	-0.00772758	0.97787	IS481-like element ISVch1 family transposase
VC_RS08130	-0.00747492	0.930355	ABC transporter substrate-binding protein
VC_RS05940	-0.00745952	0.946759	UvrY/SirA/GacA family response regulator transcription factor
VC_RS00250	-0.007438	0.945833	oxygen-dependent coproporphyrinogen oxidase
VC_RS05675	-0.00736628	0.936128	YdgA family protein
VC_RS10845	-0.00733776	0.945324	DNA polymerase III subunit alpha
VC_RS00425	-0.00733312	0.950139	Sec-independent protein translocase subunit TatA
VC_RS13160	-0.00729964	0.961539	type II secretion system ATPase GspE
VC_RS02080	-0.00719184	0.950877	type II secretion system protein
VC_RS15905	-0.00704098	0.959549	exonuclease SbcCD subunit D
VC_RS18575	-0.00694119	0.958333	GNAT family N-acetyltransferase
VC_RS11850	-0.00680122	0.973938	GTPase Era
VC_RS10595	-0.00678265	0.959657	flagellar assembly peptidoglycan hydrolase FlgJ
VC_RS16140	-0.00678106	0.960892	DUF3319 domain-containing protein
VC_RS11805	-0.00675402	0.946633	GTP diphosphokinase
VC_RS05330	-0.00664968	0.983171	ATP-binding protein
VC_RS08280	-0.00642923	0.979376	YgiQ family radical SAM protein
VC_RS17035	-0.00637269	0.968733	DEAD/DEAH box helicase
VC_RS10940	-0.00622238	0.975785	phosphatidylglycerophosphatase A
VC_RS09100	-0.00613129	0.948637	transcription-repair coupling factor
VC_RS15450	-0.00608489	0.978547	DUF3709 domain-containing protein
VC_RS12905	-0.00604244	0.979615	50S ribosomal protein L31
VC_RS15325	-0.006042	0.973263	YrdB family protein
VC_RS14475	-0.00603529	0.969974	response regulator transcription factor
VC_RS16320	-0.00600544	0.968903	large-conductance mechanosensitive channel protein MscL
VC_RS11350	-0.00594932	0.9818	DUF3545 family protein
VC_RS05405	-0.00572971	0.978747	ABC transporter substrate-binding protein
VC_RS09715	-0.00572385	0.961342	aminodeoxychorismate lyase
VC_RS04975	-0.00565706	0.991593	DUF2753 domain-containing protein
VC_RS03085	-0.00556086	0.9707	iron ABC transporter permease
VC_RS00525	-0.0054473	0.975386	class I SAM-dependent methyltransferase
VC_RS05805	-0.00540162	0.978586	GGDEF domain-containing protein
VC_RS08075	-0.0053916	0.968123	sodium-dependent transporter
VC_RS01460	-0.00535264	0.962163	hybrid sensor histidine kinase/response regulator
VC_RS09870	-0.00486891	0.971524	c-type cytochrome biogenesis protein CcmI
VC_RS12985	-0.00484754	0.982329	GGDEF domain-containing protein
VC_RS16260	-0.00482698	0.98355	peptide MFS transporter
VC_RS10180	-0.00468251	0.966587	chorismate synthase
VC_RS15380	-0.00466816	0.988376	DUF3709 domain-containing protein
VC_RS02360	-0.00456624	0.964542	pyrroline-5-carboxylate reductase
VC_RS04455	-0.00441314	0.965905	GGDEF domain-containing protein
VC_RS03005	-0.00434478	0.974391	pantoate--beta-alanine ligase
VC_RS13770	-0.00424608	0.983318	LysR family transcriptional regulator
VC_RS07835	-0.00417145	0.989051	LysR family transcriptional regulator
VC_RS02715	-0.00397557	0.980453	RNA polymerase sigma factor RpoS
VC_RS12770	-0.00396765	0.96847	serine O-acetyltransferase
VC_RS06160	-0.00390172	0.975133	GTP cyclohydrolase II
VC_RS08825	-0.00388389	0.986025	L-alanine exporter AlaE
VC_RS17750	-0.00387444	0.976751	23S rRNA (uracil(747)-C(5))-methyltransferase RlmC
VC_RS07550	-0.0037416	0.979947	LysR family transcriptional regulator
VC_RS06940	-0.0034329	0.9824	FNR family transcription factor
VC_RS10080	-0.00328076	0.987242	Nif3-like dinuclear metal center hexameric protein
VC_RS16350	-0.00310174	0.985345	VOC family protein
VC_RS12300	-0.00302785	0.984907	DUF2607 domain-containing protein
VC_RS10930	-0.00302354	0.98648	bifunctional uridylyltransferase/uridylyl-removing protein GlnD
VC_RS11690	-0.00299783	0.977525	dephospho-CoA kinase
VC_RS04350	-0.00267112	0.987189	tRNA (N6-threonylcarbamoyladenosine(37)-N6)-methyltransferase TrmO
VC_RS16685	-0.00258231	0.989953	protein translocase subunit SecF
VC_RS02665	-0.00251682	0.986624	bifunctional dihydroneopterin aldolase/7,8-dihydroneopterin epimerase
VC_RS01020	-0.00250125	0.981266	YicC/YloC family endoribonuclease
VC_RS08915	-0.00237796	0.9822	cysteine--tRNA ligase
VC_RS17795	-0.00231997	0.990549	DeoR/GlpR family transcriptional regulator
VC_RS06925	-0.00211465	0.983695	DUF2987 domain-containing protein
VC_RS19125	-0.00208688	0.985093	cadherin domain-containing protein
VC_RS04300	-0.00204982	0.993349	AbgT family transporter
VC_RS13805	-0.001986	0.991071	DUF134 domain-containing protein
VC_RS12890	-0.00187934	0.986713	SPOR domain-containing protein
VC_RS15910	-0.00182915	0.988842	SMC family ATPase
VC_RS17915	-0.00175767	0.992742	hypothetical protein
VC_RS07165	-0.00166987	0.993788	macrodomain Ter protein MatP
VC_RS10450	-0.00163301	0.991571	SirB2 family protein
VC_RS07945	-0.0016144	0.994832	50S ribosomal protein L25
VC_RS00710	-0.00154337	0.993453	tRNA (uridine(54)-C5)-methyltransferase TrmA
VC_RS07285	-0.00154175	0.986876	3-deoxy-7-phosphoheptulonate synthase
VC_RS08950	-0.00145876	0.989362	ATP-dependent DNA helicase DinG
VC_RS03540	-0.00144544	0.989275	biofilm architecture maintenance protein MbaA
VC_RS03250	-0.00132304	0.992578	ribosome maturation factor RimP
VC_RS16040	-0.00122989	0.991497	site-2 protease family protein
VC_RS03010	-0.00121688	0.993126	3-methyl-2-oxobutanoate hydroxymethyltransferase
VC_RS06000	-0.00121575	0.99576	(p)ppGpp synthetase RelV
VC_RS18040	-0.00111122	0.994462	alkene reductase
VC_RS03460	-0.000827368	0.99291	4-hydroxy-3-methylbut-2-enyl diphosphate reductase
VC_RS16390	-0.000786263	0.998508	AbrB family transcriptional regulator
VC_RS11735	-0.000783824	0.993723	outer membrane channel protein TolC
VC_RS01085	-0.000755623	0.994734	bifunctional DNA-formamidopyrimidine glycosylase/DNA-(apurinic or apyrimidinic site) lyase
VC_RS04560	-0.000749963	0.996334	UDP-N-acetyl-D-mannosamine dehydrogenase VpsB
VC_RS04555	-0.000742665	0.995902	UDP-N-acetylglucosamine 2-epimerase (non-hydrolyzing) VpsA
VC_RS07210	-0.000631653	0.997727	quinone-dependent dihydroorotate dehydrogenase
VC_RS05040	-0.000403024	0.997671	YvcK family protein
VC_RS00535	-0.000369322	0.998574	DUF2489 domain-containing protein
VC_RS12950	-0.000255736	0.997854	CDF family cation-efflux transporter FieF
VC_RS03825	-0.000128272	0.999332	ribosome biogenesis GTPase Der
VC_RS03445	4.90397E-05	0.999694	isoleucine--tRNA ligase
VC_RS09215	6.48844E-05	0.999403	orotidine-5'-phosphate decarboxylase
VC_RS14580	0.000174246	0.999139	N-acetyltransferase
VC_RS10760	0.000364578	0.998236	phosphoribosylformylglycinamidine cyclo-ligase
VC_RS07885	0.000408118	0.997197	lipocalin-like domain-containing protein
VC_RS09060	0.000539474	0.996391	tetraacyldisaccharide 4'-kinase
VC_RS08905	0.000541097	0.996837	Holliday junction branch migration protein RuvA
VC_RS04650	0.000610297	0.99762	exopolysaccharide regulatory tyrosine autokinase VpsO
VC_RS01735	0.000664041	0.994279	N-acetylmuramoyl-L-alanine amidase
VC_RS11655	0.000713225	0.994595	flavodoxin FldB
VC_RS14835	0.000805643	0.998288	type II toxin-antitoxin system Phd/YefM family antitoxin
VC_RS05155	0.000910874	0.996116	NAD(P)H nitroreductase
VC_RS01290	0.000921838	0.991719	mechanosensitive ion channel family protein
VC_RS04715	0.00094266	0.993557	23S rRNA (pseudouridine(1915)-N(3))-methyltransferase RlmH
VC_RS03350	0.00114005	0.992218	tRNA1(Val) (adenine(37)-N6)-methyltransferase
VC_RS05900	0.00141467	0.995148	imidazolonepropionase
VC_RS07250	0.00148191	0.993117	ABC transporter ATP-binding protein
VC_RS10090	0.0017792	0.986487	phosphoglucomutase (alpha-D-glucose-1,6-bisphosphate-dependent)
VC_RS18585	0.00195097	0.99145	ParB/RepB/Spo0J family partition protein
VC_RS06975	0.00208285	0.99386	cytochrome-c oxidase, cbb3-type subunit II
VC_RS00620	0.0021109	0.989104	Cof-type HAD-IIB family hydrolase
VC_RS15080	0.0022013	0.992814	LysE family translocator
VC_RS00245	0.00222059	0.986902	L-threonylcarbamoyladenylate synthase
VC_RS12965	0.00233777	0.981399	envelope stress sensor histidine kinase CpxA
VC_RS11580	0.00237989	0.982508	phospho-N-acetylmuramoyl-pentapeptide- transferase
VC_RS10440	0.00246606	0.985002	3-deoxy-8-phosphooctulonate synthase
VC_RS14225	0.0024826	0.994561	NO-inducible flavohemoprotein
VC_RS10200	0.0026159	0.984966	flagellar biosynthetic protein FliR
VC_RS19120	0.00267962	0.98554	PAS domain-containing methyl-accepting chemotaxis protein
VC_RS05495	0.00277337	0.990558	DUF1365 domain-containing protein
VC_RS03565	0.00290888	0.981156	23S rRNA pseudouridine(1911/1915/1917) synthase RluD
VC_RS01270	0.00332776	0.977887	nucleoside-diphosphate sugar epimerase/dehydratase
VC_RS15295	0.00350876	0.983736	hypothetical protein
VC_RS06350	0.00367854	0.971611	aminodeoxychorismate synthase component 1
VC_RS00500	0.00368668	0.97852	porphobilinogen synthase
VC_RS15580	0.00371337	0.985662	DUF2806 domain-containing protein
VC_RS02015	0.00382552	0.9646	RNase E specificity factor CsrD
VC_RS01830	0.00395547	0.989401	bacterioferritin-associated ferredoxin
VC_RS14205	0.00399368	0.990391	NupC/NupG family nucleoside CNT transporter
VC_RS13510	0.00401574	0.978357	type VI secretion system immunity protein TsiV2
VC_RS09945	0.00414469	0.970163	protein phosphatase CheZ
VC_RS09935	0.00418185	0.969824	chemotaxis response regulator protein-glutamate methylesterase
VC_RS17440	0.00425746	0.987005	methyl-accepting chemotaxis protein
VC_RS11570	0.00434466	0.973356	cell division protein FtsW
VC_RS09730	0.00451757	0.973649	3-oxoacyl-ACP reductase FabG
VC_RS06620	0.00452519	0.97322	NAD(P)-dependent oxidoreductase
VC_RS13045	0.00456589	0.97039	bifunctional GTP diphosphokinase/guanosine-3',5'-bis pyrophosphate 3'-pyrophosphohydrolase
VC_RS18485	0.00467421	0.984196	methyl-accepting chemotaxis protein
VC_RS04410	0.00512492	0.964616	(2E,6E)-farnesyl diphosphate synthase
VC_RS03040	0.00521735	0.975303	alpha/beta fold hydrolase
VC_RS05440	0.00524114	0.96505	replication-associated recombination protein A
VC_RS12650	0.00526391	0.969498	tryptophan--tRNA ligase
VC_RS00660	0.00527719	0.968413	lysoplasmalogenase
VC_RS04380	0.00538453	0.988076	GNAT family N-acetyltransferase
VC_RS03910	0.00552519	0.994219	4'-phosphopantetheinyl transferase
VC_RS03405	0.00599461	0.961598	prolipoprotein diacylglyceryl transferase
VC_RS10955	0.00624527	0.958416	6,7-dimethyl-8-ribityllumazine synthase
VC_RS14365	0.00626844	0.978149	multidrug efflux MFS transporter EmrD
VC_RS08640	0.00636036	0.975477	tape measure protein
VC_RS15505	0.00640067	0.973117	GNAT family N-acetyltransferase
VC_RS10890	0.00646729	0.968254	1-deoxy-D-xylulose-5-phosphate reductoisomerase
VC_RS13950	0.00653865	0.975485	ImpA family type VI secretion system protein
VC_RS10405	0.00661238	0.963691	arsenate reductase (glutaredoxin)
VC_RS02380	0.00663677	0.964042	helix-turn-helix transcriptional regulator
VC_RS14605	0.00687712	0.984613	methyl-accepting chemotaxis protein
VC_RS10580	0.00691093	0.946553	flagellin
VC_RS12365	0.00694686	0.98265	GNAT family N-acetyltransferase
VC_RS13970	0.00701527	0.986739	D-ribose pyranase
VC_RS10970	0.00702816	0.953109	bifunctional diaminohydroxyphosphoribosylaminopyrimidine deaminase/5-amino-6-(5-phosphoribosylamino)uracil reductase RibD
VC_RS17085	0.00712799	0.955019	ABC transporter permease
VC_RS11600	0.00723273	0.959708	cell division protein FtsL
VC_RS06920	0.00723563	0.950082	glucosaminidase domain-containing protein
VC_RS16305	0.00730314	0.964487	nucleoside diphosphate kinase regulator
VC_RS14240	0.0073442	0.971655	hypothetical protein
VC_RS06570	0.00734641	0.960853	peroxiredoxin
VC_RS17600	0.00740787	0.968775	glucose-6-phosphate dehydrogenase
VC_RS03450	0.00743305	0.955869	signal peptidase II
VC_RS12060	0.00748194	0.963995	RDD family protein
VC_RS18055	0.00761815	0.959797	hypothetical protein
VC_RS15465	0.00769587	0.959339	DUF2971 domain-containing protein
VC_RS09540	0.00779264	0.927197	M3 family oligoendopeptidase
VC_RS11800	0.00806673	0.941046	nucleoside triphosphate pyrophosphohydrolase
VC_RS12815	0.0080761	0.956664	elongation factor P
VC_RS08235	0.00817742	0.971368	acyl-CoA thioester hydrolase YciA
VC_RS18115	0.00817872	0.966592	glutaredoxin
VC_RS17930	0.00820769	0.959874	DUF2850 domain-containing protein
VC_RS01670	0.00839487	0.948982	archaetidylserine decarboxylase
VC_RS03485	0.00841376	0.939861	anhydro-N-acetylmuramic acid kinase
VC_RS01775	0.0084213	0.953524	SlyX family protein
VC_RS15950	0.00846738	0.967822	pyruvate:ferredoxin (flavodoxin) oxidoreductase
VC_RS12150	0.00885785	0.921446	phospholipid-binding protein MlaC
VC_RS09765	0.00936797	0.942144	23S rRNA pseudouridine(955/2504/2580) synthase RluC
VC_RS08530	0.00938051	0.930376	DUF262 domain-containing protein
VC_RS18440	0.00964084	0.931448	EAL domain-containing protein
VC_RS13670	0.00970962	0.944458	L,D-transpeptidase family protein
VC_RS03805	0.0100629	0.918875	flavodoxin-dependent (E)-4-hydroxy-3-methylbut-2-enyl-diphosphate synthase
VC_RS09460	0.0102446	0.90938	MFS transporter
VC_RS05430	0.0104503	0.918739	YecA family protein
VC_RS10295	0.0104787	0.939334	flagellar protein FliT
VC_RS11405	0.0105101	0.974491	DUF3293 domain-containing protein
VC_RS11145	0.0106578	0.961526	DJ-1/PfpI family protein
VC_RS10670	0.0107134	0.91634	FlgO family outer membrane protein
VC_RS15740	0.0108985	0.971924	MazG nucleotide pyrophosphohydrolase domain-containing protein
VC_RS02505	0.0109911	0.974556	DUF6521 family protein
VC_RS16160	0.0110127	0.943251	LysR substrate-binding domain-containing protein
VC_RS15935	0.0110565	0.940652	GTP-binding protein
VC_RS05395	0.0111374	0.931664	terminus macrodomain insulation protein YfbV
VC_RS07985	0.0113528	0.956767	M9 family metallopeptidase
VC_RS04980	0.0113671	0.887915	lactoylglutathione lyase
VC_RS10345	0.0115808	0.942692	ArsC family reductase
VC_RS03440	0.0117909	0.901483	bifunctional riboflavin kinase/FAD synthetase
VC_RS14230	0.0118711	0.95957	cold-shock protein
VC_RS05455	0.0120697	0.92004	biotin synthase BioB
VC_RS17755	0.012401	0.911588	DUF808 domain-containing protein
VC_RS11585	0.0124335	0.891605	UDP-N-acetylmuramoyl-tripeptide--D-alanyl-D- alanine ligase
VC_RS10775	0.0124472	0.923293	D-sedoheptulose 7-phosphate isomerase
VC_RS15760	0.0126494	0.945473	type II toxin-antitoxin system Phd/YefM family antitoxin
VC_RS09440	0.0127377	0.936396	copper resistance protein NlpE N-terminal domain-containing protein
VC_RS09015	0.0127509	0.96073	methyl-accepting chemotaxis protein
VC_RS10420	0.0128857	0.87199	DUF2066 domain-containing protein
VC_RS01115	0.0129206	0.905112	WavE lipopolysaccharide synthesis family protein
VC_RS09720	0.0130462	0.92605	beta-ketoacyl-ACP synthase II
VC_RS10870	0.0130657	0.909404	UDP-3-O-(3-hydroxymyristoyl)glucosamine N-acyltransferase
VC_RS07435	0.0132114	0.941969	DUF3802 family protein
VC_RS14590	0.0133697	0.937665	hypothetical protein
VC_RS06780	0.013448	0.971929	HEAT repeat domain-containing protein
VC_RS10300	0.0135313	0.892481	flagellar filament capping protein FliD
VC_RS03715	0.0135492	0.916873	tRNA guanosine(34) transglycosylase Tgt
VC_RS08775	0.0135786	0.948184	sigma-54-dependent Fis family transcriptional regulator
VC_RS08955	0.0137055	0.910169	TSUP family transporter
VC_RS07940	0.0137818	0.91474	ATP-binding protein
VC_RS06440	0.0138985	0.882618	transglycosylase domain-containing protein
VC_RS12685	0.0139375	0.929314	type IV pilus secretin PilQ family protein
VC_RS08415	0.014051	0.919475	1-aminocyclopropane-1-carboxylate deaminase/D-cysteine desulfhydrase
VC_RS15375	0.0140743	0.960366	VOC family protein
VC_RS03840	0.0141696	0.932073	exodeoxyribonuclease VII large subunit
VC_RS13865	0.0144847	0.898357	RluA family pseudouridine synthase
VC_RS16550	0.0151197	0.918149	beta-phosphoglucomutase family hydrolase
VC_RS15415	0.0152958	0.924349	type II toxin-antitoxin system RelE/ParE family toxin
VC_RS18445	0.0154253	0.860244	type I secretion system permease/ATPase
VC_RS08710	0.0157508	0.909921	hypothetical protein
VC_RS18050	0.0158184	0.898667	multidrug efflux ABC transporter VcaM
VC_RS02090	0.0158438	0.904722	hypothetical protein
VC_RS10225	0.0158461	0.850085	flagellar motor switch protein FliM
VC_RS02185	0.0158636	0.91429	basic amino acid/polyamine antiporter
VC_RS02755	0.015988	0.920069	recombinase RecA
VC_RS09520	0.0160206	0.939838	5'-deoxynucleotidase
VC_RS08125	0.0161733	0.920578	phage shock protein operon transcriptional activator
VC_RS02105	0.0162262	0.864391	rod shape-determining protein MreC
VC_RS09940	0.0162614	0.872088	chemotaxis protein CheA
VC_RS04235	0.0164282	0.925184	type II toxin-antitoxin system RatA family toxin
VC_RS08465	0.0164306	0.916542	membrane integrity-associated transporter subunit PqiC
VC_RS02255	0.0166849	0.903519	co-chaperone DjlA
VC_RS11260	0.0167065	0.899254	chromate efflux transporter
VC_RS09075	0.0167373	0.882362	DUF2062 domain-containing protein
VC_RS10950	0.0167673	0.884323	transcription antitermination factor NusB
VC_RS07565	0.0167747	0.930122	TolC family protein
VC_RS07650	0.0167988	0.944859	superoxide dismutase family protein
VC_RS17310	0.0168516	0.933517	methyltransferase domain-containing protein
VC_RS17815	0.0168634	0.962691	maltose ABC transporter permease MalF
VC_RS01435	0.0170156	0.887254	type II 3-dehydroquinate dehydratase
VC_RS09950	0.0170297	0.861677	chemotaxis response regulator CheY
VC_RS18365	0.0170724	0.958307	leader peptide SpeFL
VC_RS13525	0.0173756	0.922602	AEC family transporter
VC_RS01195	0.0173881	0.911225	aminotransferase class I/II-fold pyridoxal phosphate-dependent enzyme
VC_RS05925	0.0174655	0.897519	nucleotidyltransferase domain-containing protein
VC_RS14960	0.0175538	0.944447	BrnT family toxin
VC_RS11540	0.0175684	0.883921	UDP-3-O-acyl-N-acetylglucosamine deacetylase
VC_RS08540	0.0177923	0.864194	class I SAM-dependent DNA methyltransferase
VC_RS03650	0.0178438	0.892135	polyphosphate kinase 1
VC_RS09065	0.0179324	0.902309	lipid A ABC transporter ATP-binding protein/permease MsbA
VC_RS06910	0.0179556	0.916912	spermidine/putrescine ABC transporter ATP-binding protein PotA
VC_RS18430	0.0179877	0.833041	HlyD family type I secretion periplasmic adaptor subunit
VC_RS09330	0.0180706	0.922726	phosphatidate cytidylyltransferase
VC_RS02225	0.0182572	0.843821	symmetrical bis(5'-nucleosyl)-tetraphosphatase
VC_RS04800	0.0182838	0.861832	cell division protein ZipA
VC_RS00875	0.0183822	0.913053	hypothetical protein
VC_RS04540	0.0185585	0.884854	vibriobactin export RND transporter periplasmic adaptor subunit VexG
VC_RS09840	0.018619	0.863437	DNA topoisomerase III
VC_RS05000	0.0186319	0.892295	electron transport complex subunit RsxD
VC_RS09165	0.0186644	0.816518	fatty acid metabolism transcriptional regulator FadR
VC_RS04325	0.0188604	0.952409	IS200/IS605-like element IS1004 family transposase
VC_RS15425	0.0189813	0.920458	DUF3465 domain-containing protein
VC_RS01910	0.0190391	0.845199	TIGR04219 family outer membrane beta-barrel protein
VC_RS05615	0.0192826	0.875125	aspartate:alanine antiporter
VC_RS03535	0.0195121	0.885715	inosine/xanthosine triphosphatase
VC_RS02060	0.019765	0.870406	MSHA biogenesis protein MshF
VC_RS08350	0.0199419	0.850676	alpha/beta hydrolase
VC_RS05280	0.0199553	0.878868	CPBP family intramembrane glutamic endopeptidase
VC_RS09145	0.0199812	0.853246	COG3014 family protein
VC_RS06010	0.0201282	0.926805	phosphoribosylglycinamide formyltransferase 2
VC_RS01765	0.0202205	0.868478	protease modulator HflC
VC_RS12670	0.0202825	0.868719	ExeA family protein
VC_RS05460	0.0203904	0.887092	8-amino-7-oxononanoate synthase
VC_RS17050	0.0205673	0.92435	methyl-accepting chemotaxis protein
VC_RS09725	0.0206533	0.890689	acyl carrier protein
VC_RS18260	0.0206647	0.914015	polymer-forming cytoskeletal protein
VC_RS07390	0.0208705	0.933084	transporter substrate-binding domain-containing protein
VC_RS08335	0.0209554	0.826943	TfoX/Sxy family DNA transformation protein
VC_RS08060	0.0210352	0.91655	ATP-binding cassette domain-containing protein
VC_RS16895	0.021053	0.863025	YceH family protein
VC_RS01265	0.0210983	0.848865	glycosyltransferase family 4 protein
VC_RS03675	0.0212143	0.899642	polyphosphate kinase 2
VC_RS03895	0.0212181	0.981425	iron ABC transporter permease
VC_RS03490	0.0213355	0.801098	beta-N-acetylhexosaminidase
VC_RS16125	0.0213993	0.802018	conjugal transfer protein TraF
VC_RS11105	0.0216639	0.853587	peptidylprolyl isomerase
VC_RS17850	0.0217484	0.852772	LuxR family transcriptional regulator VpsT
VC_RS13675	0.021945	0.853427	Lpp/OprI family alanine-zipper lipoprotein
VC_RS07430	0.0221214	0.859478	NlpC/P60 family protein
VC_RS10230	0.0222798	0.806269	flagellar basal body-associated protein FliL
VC_RS00905	0.0225149	0.900246	hypothetical protein
VC_RS11225	0.0225854	0.822059	GNAT family N-acetyltransferase/peptidase C39 family protein
VC_RS12200	0.0226883	0.808739	RNA polymerase factor sigma-54
VC_RS05520	0.0229807	0.906764	adenylosuccinate lyase
VC_RS11560	0.0229867	0.876418	UDP-N-acetylmuramate--L-alanine ligase
VC_RS12115	0.0230505	0.94147	aspartate carbamoyltransferase
VC_RS10805	0.0231043	0.877993	hydroxyacylglutathione hydrolase
VC_RS18080	0.0232507	0.895779	AzlC family ABC transporter permease
VC_RS10035	0.0233489	0.971963	succinate--CoA ligase subunit alpha
VC_RS17340	0.0233689	0.829145	OsmC family protein
VC_RS16735	0.0235031	0.884146	ATP-binding protein
VC_RS03285	0.0235709	0.816702	lipoprotein NlpI
VC_RS13995	0.0236691	0.820429	substrate-binding domain-containing protein
VC_RS08665	0.0236806	0.948004	Mor transcription activator family protein
VC_RS18170	0.0238212	0.94662	DUF3081 domain-containing protein
VC_RS16050	0.0243243	0.853343	fatty acid cis/trans isomerase
VC_RS06990	0.0244401	0.86093	FIST signal transduction protein
VC_RS11745	0.0244704	0.883791	bifunctional [glutamate--ammonia ligase]-adenylyl-L-tyrosine phosphorylase/[glutamate--ammonia-ligase] adenylyltransferase
VC_RS04565	0.0244861	0.866011	exopolysaccharide biosynthesis acetyltransferase VpsC
VC_RS18415	0.0245442	0.822114	SUMF1/EgtB/PvdO family nonheme iron enzyme
VC_RS09865	0.024569	0.804623	VacJ family lipoprotein
VC_RS08535	0.0246413	0.830668	restriction endonuclease subunit S
VC_RS05480	0.0247598	0.922092	nuclear transport factor 2 family protein
VC_RS09085	0.0250522	0.852934	lipoprotein-releasing ABC transporter ATP-binding protein LolD
VC_RS18070	0.0251807	0.941114	LysE family translocator
VC_RS15270	0.02522	0.928292	HigA family addiction module antitoxin
VC_RS14355	0.0253284	0.92967	hypothetical protein
VC_RS15995	0.0254195	0.910098	YceI family protein
VC_RS03400	0.0255137	0.867201	sulfite exporter TauE/SafE family protein
VC_RS12210	0.0257968	0.769079	PTS IIA-like nitrogen regulatory protein PtsN
VC_RS01015	0.0259436	0.816524	TIGR00645 family protein
VC_RS09775	0.0262223	0.913015	SulP family inorganic anion transporter
VC_RS09980	0.0263269	0.767918	insulinase family protein
VC_RS04660	0.0263431	0.874476	exopolysaccharide biosynthesis protein VpsQ
VC_RS05110	0.0264171	0.760906	AsmA family protein
VC_RS15300	0.0264863	0.899005	hypothetical protein
VC_RS10830	0.0264968	0.887406	c-type cytochrome
VC_RS05445	0.0266446	0.798473	serine--tRNA ligase
VC_RS07480	0.026707	0.958315	MotA/TolQ/ExbB proton channel family protein
VC_RS16235	0.027015	0.918901	extracellular solute-binding protein
VC_RS08855	0.0270361	0.806115	Tol-Pal system beta propeller repeat protein TolB
VC_RS09210	0.0271511	0.800017	tRNA isopentenyl-2-thiomethyl-A-37 hydroxylase MiaE
VC_RS11715	0.0272142	0.861545	esterase YqiA
VC_RS04585	0.0273338	0.811807	exopolysaccharide biosynthesis acetyltransferase VpsG
VC_RS06565	0.0273795	0.84505	response regulator
VC_RS10945	0.0274083	0.86718	thiamine-phosphate kinase
VC_RS16085	0.0275067	0.79649	GGDEF domain-containing protein
VC_RS09925	0.0275155	0.807668	chemotaxis protein CheW
VC_RS10025	0.0278709	0.829028	zinc ABC transporter ATP-binding protein ZnuC
VC_RS03090	0.0278833	0.804512	ABC transporter ATP-binding protein
VC_RS05230	0.0279312	0.853769	YbaY family lipoprotein
VC_RS15085	0.0281084	0.874885	hypothetical protein
VC_RS15250	0.0281837	0.928861	DUF3709 domain-containing protein
VC_RS13335	0.0283022	0.858112	YigZ family protein
VC_RS02705	0.0283169	0.810066	protein-L-isoaspartate(D-aspartate) O-methyltransferase
VC_RS08515	0.0283332	0.897778	anti-phage ZorAB system protein ZorA
VC_RS02870	0.0285313	0.773281	signal recognition particle protein
VC_RS03265	0.0286442	0.900367	30S ribosome-binding factor RbfA
VC_RS17210	0.0286554	0.87324	cryptochrome/photolyase family protein
VC_RS08355	0.0287238	0.884539	glycogen synthase GlgA
VC_RS06120	0.0292295	0.853144	class I ribonucleotide reductase maintenance protein YfaE
VC_RS19100	0.0293259	0.867015	integrase core domain-containing protein
VC_RS12110	0.0296546	0.927251	ornithine carbamoyltransferase
VC_RS14275	0.0296705	0.790665	potassium channel family protein
VC_RS12180	0.0297007	0.810498	3-deoxy-manno-octulosonate-8-phosphatase KdsC
VC_RS04230	0.0297166	0.747925	SsrA-binding protein SmpB
VC_RS17605	0.0298231	0.875091	6-phosphogluconolactonase
VC_RS08385	0.0298379	0.84713	arginyltransferase
VC_RS02965	0.0299106	0.772497	penicillin-binding protein activator
VC_RS15675	0.0300671	0.922576	CatB-related O-acetyltransferase
VC_RS11055	0.0301717	0.796299	FAD:protein FMN transferase
VC_RS08145	0.0302948	0.811764	ATP-binding cassette domain-containing protein
VC_RS12380	0.0305456	0.810411	FKBP-type peptidyl-prolyl cis-trans isomerase
VC_RS13110	0.0306117	0.81476	3'(2'),5'-bisphosphate nucleotidase CysQ
VC_RS08425	0.0306505	0.81678	NAD-dependent succinate-semialdehyde dehydrogenase
VC_RS06730	0.0307289	0.87491	LysR family transcriptional regulator
VC_RS06710	0.0308976	0.797181	outer membrane beta-barrel protein
VC_RS12545	0.0311024	0.856366	tetratricopeptide repeat protein
VC_RS00600	0.0312158	0.847996	5-amino-6-(5-phospho-D-ribitylamino)uracil phosphatase YigB
VC_RS08945	0.0312806	0.911235	porin OmpT
VC_RS14635	0.0312977	0.88865	IS200/IS605-like element IS1004 family transposase
VC_RS14140	0.0314677	0.875639	L,D-transpeptidase family protein
VC_RS10575	0.0314734	0.876934	flagellin
VC_RS09500	0.0315047	0.90679	2-succinyl-6-hydroxy-2, 4-cyclohexadiene-1-carboxylate synthase
VC_RS10995	0.0315288	0.732517	esterase FrsA
VC_RS15650	0.0316682	0.839654	type II toxin-antitoxin system RelE/ParE family toxin
VC_RS11595	0.0318635	0.753212	penicillin-binding protein 3
VC_RS05760	0.0319531	0.938929	hypothetical protein
VC_RS00830	0.0319533	0.920013	ABC transporter ATP-binding protein
VC_RS03180	0.0323999	0.866195	multidrug efflux RND transporter permease subunit VexF
VC_RS16695	0.0324018	0.824084	hypothetical protein
VC_RS12850	0.0324037	0.795037	DUF805 domain-containing protein
VC_RS16755	0.0324178	0.799069	TMAO reductase system sensor histidine kinase/response regulator TorS
VC_RS17230	0.0325693	0.883172	agmatinase
VC_RS16270	0.0326259	0.854561	phosphonate utilization transcriptional regulator PhnR
VC_RS14980	0.0326452	0.893378	LD-carboxypeptidase
VC_RS07975	0.0327034	0.857632	SgrR family transcriptional regulator
VC_RS11720	0.0327467	0.815018	3',5'-cyclic-AMP phosphodiesterase
VC_RS14095	0.0327852	0.926241	proton-conducting transporter membrane subunit
VC_RS04670	0.0331369	0.774079	serine hydroxymethyltransferase
VC_RS02310	0.0332576	0.776927	membrane-bound lytic murein transglycosylase MltC
VC_RS17300	0.0332916	0.73263	LysR family transcriptional regulator
VC_RS09855	0.0337247	0.853257	VC2046/SO_2500 family protein
VC_RS11010	0.0338331	0.79603	aminoacyl-histidine dipeptidase
VC_RS02175	0.0338461	0.811738	transcriptional regulator ArgR
VC_RS07240	0.0340606	0.801134	RNA chaperone ProQ
VC_RS02645	0.0340756	0.859564	30S ribosomal protein S21
VC_RS08835	0.0340845	0.745363	YecA family protein
VC_RS01635	0.0341515	0.711985	uroporphyrinogen decarboxylase
VC_RS10150	0.0342579	0.77278	beta-ketoacyl-ACP synthase I
VC_RS16330	0.0343986	0.91898	peptide-methionine (R)-S-oxide reductase MsrB
VC_RS15215	0.0345215	0.896839	hypothetical protein
VC_RS14050	0.0345839	0.879018	TAXI family TRAP transporter solute-binding subunit
VC_RS08375	0.0345912	0.766323	3-phosphoshikimate 1-carboxyvinyltransferase
[truncated: 1,539 more rows]
